# Supplementary material for: Interspecific Association and Environmental Interpretation of Dominant Species in Shrub Layer of Pinus massoniana Community on Chinese Islands
Source: Ecol Evol. 2024 Dec 5;14(12):e70647. doi: 10.1002/ece3.70647 (PMC11620846; doi:10.1002/ece3.70647)
Supplement: Supplementary file 1 — Appendices tables [file ECE3-14-e70647-s001.zip]

Archive with 8 entries (8 files):
- ece370647-sup-0001-AppendixS1.csv
- ece370647-sup-0002-AppendixS2.csv
- ece370647-sup-0003-AppendixS3.docx
- ece370647-sup-0004-AppendixS4.csv
- ece370647-sup-0005-AppendixS5.csv
- ece370647-sup-0006-AppendixS6.csv
- ece370647-sup-0007-AppendixS7.csv
- ece370647-sup-0008-AppendixS8.csv
