# Supplementary material for: Interspecific Association and Environmental Interpretation of Dominant Species in Shrub Layer of Pinus massoniana Community on Chinese Islands
Source: Ecol Evol. 2024 Dec 5;14(12):e70647. doi: 10.1002/ece3.70647 (PMC11620846; doi:10.1002/ece3.70647)
Supplement: Supplementary file 1 — Appendices tables [file ECE3-14-e70647-s001.zip › ece370647-sup-0001-AppendixS1.csv]

			Important values£¨IV%£©
NO.	Chinese name of plant	Latin name of plant	S1	S2	S3	S4	S5	S6	S7	S8	S9	S10	S11	S12	S13	S14	S15	S16	S17	S18	S19	S20	Q1	Q2	Q3	Q4	Q5	Q6	C1	C2	C3	C4	C5	J1	J2	J3	J4	B1	B2	B3	D1	D2
1	Ã«°Ë½Ç·ã	Alangium kurzii	0.00	0.00	0.00	0.00	0.00	0.00	0.00	0.00	0.00	0.00	0.00	0.00	0.00	0.00	0.00	0.00	0.00	0.00	0.00	0.00	0.00	0.00	0.97	0.00	0.00	0.00	0.00	0.00	0.00	0.00	0.00	0.00	0.00	0.00	0.00	0.00	0.00	0.00	0.00	0.00
2	Ì¨ÍåÏàË¼	Acacia confusa	0.00	0.00	0.00	0.00	0.00	0.00	0.00	0.00	0.00	0.00	0.00	0.00	0.00	0.00	0.00	0.00	0.00	0.00	0.00	0.00	0.34	0.60	0.00	0.00	0.00	0.00	0.00	0.00	0.00	0.00	0.00	0.00	0.00	0.00	0.00	0.00	0.00	0.00	0.00	0.00
3	Ë®ÍÅ»¨	Adina pilulifera	0.00	0.00	0.00	0.00	0.00	0.00	0.00	0.00	1.28	0.00	0.00	0.00	0.00	0.00	0.00	0.00	0.00	0.00	0.00	0.00	0.00	0.00	0.42	0.00	0.00	0.00	0.00	0.00	0.53	0.00	0.00	0.00	0.00	0.00	0.00	0.00	0.00	0.00	0.00	0.00
4	ÑîÍ©	Adinandra millettii	3.47	7.74	7.37	4.60	3.15	11.27	3.34	7.53	4.12	0.69	5.62	0.64	2.88	5.20	5.18	4.48	6.04	7.60	5.50	4.52	0.00	0.49	0.74	0.00	0.00	0.70	1.04	11.63	8.74	4.96	5.94	0.00	0.56	1.15	0.28	1.55	2.30	6.19	0.00	0.00
5	Á´ÖéÌÙ	Alyxia sinensis	0.00	0.00	1.75	0.00	1.05	1.71	1.49	9.16	0.00	0.73	1.73	3.62	0.38	0.00	0.00	0.56	0.00	0.00	1.59	1.60	0.00	1.31	0.40	0.00	1.48	0.79	0.00	0.00	1.58	2.19	0.44	1.46	2.93	1.32	0.74	0.83	0.36	0.43	0.32	0.00
6	ÈÕ±¾ÎåÔÂ²è	Antidesma japonicum	0.00	0.00	0.00	0.00	0.00	0.00	0.00	0.00	0.92	0.00	0.00	0.00	0.00	0.57	0.00	0.00	0.00	0.00	0.00	0.00	0.63	0.00	0.00	0.00	0.00	0.00	0.00	0.00	0.00	0.00	0.00	0.00	0.00	0.00	2.24	0.00	0.00	0.00	0.00	0.33
7	ÏÁÒ¶ÎåÔÂ²è	Antidesma montanum var. microphyllum	0.00	0.00	0.00	0.00	0.00	0.00	0.00	0.00	0.00	0.00	0.00	0.00	0.00	0.00	0.00	0.00	0.00	0.00	0.00	0.00	0.00	0.00	0.00	0.00	0.00	0.39	0.00	0.00	0.00	0.00	0.00	0.00	0.00	0.00	0.00	0.00	0.00	0.00	0.00	0.00
8	¼¬¾¥˜BÄ¾	Aralia echinocaulis	0.00	0.00	0.00	0.00	0.00	0.00	0.00	0.00	0.00	0.00	0.00	0.00	0.00	0.00	0.00	0.00	0.00	0.00	0.00	0.00	0.00	0.00	0.00	0.00	0.00	0.00	3.60	0.00	0.00	0.00	0.00	0.00	0.00	0.00	0.00	0.00	0.00	0.00	0.00	0.00
9	ÁÁÒ¶ºï¶ú»·	Archidendron lucidum	1.38	0.00	0.00	0.00	0.00	1.31	1.46	0.92	0.78	1.24	0.51	2.22	1.07	1.58	0.64	0.79	0.00	0.00	0.81	1.84	0.00	0.00	0.00	2.12	0.00	0.40	1.09	0.00	0.83	0.59	1.13	0.00	0.00	0.00	0.00	0.00	0.00	8.61	0.00	0.00
10	¾Å¹ÜÑª	Ardisia brevicaulis	0.00	0.00	0.00	0.00	0.00	0.00	0.00	0.00	0.00	0.00	0.00	0.00	0.86	0.00	0.00	0.00	0.00	0.00	0.00	2.27	0.00	0.00	0.00	0.00	0.00	0.00	0.00	0.00	0.00	0.00	0.00	0.00	0.00	0.00	0.00	0.00	0.00	0.00	0.00	0.00
11	ÖìÉ°¸ù	Ardisia crenata	0.00	0.00	0.76	0.00	0.00	1.30	0.00	0.00	0.00	0.00	0.00	0.92	0.46	0.00	0.00	0.00	0.00	0.00	0.00	0.00	0.75	0.39	0.00	0.00	0.00	0.78	0.00	0.00	0.00	0.00	0.00	1.20	0.00	0.66	2.19	0.97	0.00	0.00	0.44	0.00
12	É½Ñªµ¤	Ardisia lindleyana	0.67	0.00	0.60	1.02	1.62	0.00	0.00	0.00	0.00	0.00	0.52	0.54	0.00	0.00	0.00	0.00	0.00	0.00	6.36	0.00	0.00	0.00	0.00	0.00	0.00	0.00	0.00	0.00	0.00	0.00	0.00	0.00	0.00	0.00	0.00	0.29	0.00	0.00	0.00	0.00
13	ÂÞÉ¡Ê÷	Ardisia quinquegona	1.36	0.00	0.00	0.00	0.00	0.00	0.00	0.00	0.00	0.00	0.00	0.00	0.00	0.00	0.00	0.00	0.00	0.00	0.00	0.00	0.00	0.38	0.82	0.88	1.10	0.39	0.00	0.00	0.00	0.00	0.00	1.07	0.00	4.62	0.73	0.60	0.71	0.43	0.83	0.00
14	¶àÖ¦×Ï½ðÅ£	Ardisia sieboldii	0.00	0.00	0.00	0.00	0.00	0.00	0.00	0.00	0.00	0.62	0.00	0.00	0.00	0.00	0.00	0.00	0.00	0.00	0.00	0.00	0.42	0.00	0.47	2.73	0.83	0.00	0.00	0.00	0.00	0.00	0.00	0.00	0.00	0.00	2.67	0.72	0.00	0.00	5.95	4.26
15	¶à»¨¹´¶ù²è	Berchemia floribunda	0.00	0.00	0.00	0.00	0.00	0.00	0.00	0.00	0.00	0.00	0.00	0.00	0.49	0.00	1.49	0.00	0.00	0.00	0.00	0.00	0.00	0.00	0.00	0.00	0.00	0.00	0.00	0.00	0.00	0.00	0.00	0.00	0.00	0.00	0.00	0.00	0.00	0.00	0.00	0.00
16	êôÁë¹´¶ù²è	Berchemia kulingensis	0.00	0.00	0.00	0.00	0.00	0.00	0.00	0.00	0.00	0.75	0.00	0.00	0.00	0.00	0.00	0.00	0.00	0.00	0.00	0.00	0.00	0.00	0.00	0.00	0.00	0.00	0.38	0.00	0.00	0.00	0.00	0.00	0.00	0.61	0.44	0.00	0.00	0.00	0.00	0.00
17	ºÚÃæÉñ	Breynia fruticosa	0.00	0.00	0.00	0.00	0.00	0.00	0.63	0.00	0.00	0.00	0.00	0.00	0.00	0.00	0.00	0.00	0.00	0.00	0.00	0.00	0.00	0.00	0.00	0.00	0.00	0.00	0.00	0.00	0.00	0.00	0.00	0.00	0.00	0.32	0.34	0.00	0.00	0.00	0.00	0.00
18	ÌÙ¹¹	Broussonetia kaempferi	0.00	0.00	0.00	0.00	0.00	0.00	0.00	0.00	0.00	0.00	0.00	0.00	0.00	0.00	0.00	0.00	0.00	0.00	0.00	0.00	0.00	0.00	1.34	0.00	0.00	0.00	0.00	0.00	0.00	0.00	0.00	0.00	0.00	0.00	0.00	0.00	0.00	0.00	0.00	0.00
19	Ã«ÁÛÊ¡ÌÙ	Calamus thysanolepis	0.00	0.00	0.00	0.00	0.00	0.00	0.00	0.00	0.00	0.00	0.00	0.00	0.00	0.00	0.00	0.00	0.00	0.00	0.00	0.00	0.00	0.00	0.00	0.42	0.00	0.00	0.00	0.00	0.00	0.00	0.00	0.00	0.00	0.00	0.00	0.00	0.00	0.00	0.00	0.00
20	ÁÁÒ¶¼¦ÑªÌÙ	Callerya nitida	0.74	0.00	1.68	3.37	0.63	0.00	0.00	0.00	0.00	0.00	0.00	0.00	0.00	0.00	0.54	1.12	0.00	0.00	0.00	0.99	0.41	0.34	1.20	0.00	0.00	1.02	0.00	0.00	0.00	0.00	0.00	0.00	0.00	0.00	0.00	0.00	0.45	0.00	0.00	0.00
21	ÀÏÑ»ºý	Callicarpa giraldii	0.00	0.00	0.00	0.00	0.00	0.00	0.00	0.00	0.00	0.00	0.00	0.00	0.00	0.43	1.17	0.00	0.00	0.00	0.00	0.00	0.48	0.00	0.00	0.00	0.00	0.00	6.64	0.00	0.00	0.00	1.39	0.96	0.00	1.62	0.84	0.00	0.35	0.98	0.00	0.00
22	èÁèËÒ¶×ÏÖé	Callicarpa kochiana	0.00	0.00	0.00	0.00	0.00	0.00	0.00	0.00	0.00	0.00	0.00	0.00	0.00	0.00	0.00	0.00	0.00	0.00	0.00	0.00	0.00	0.00	0.00	0.00	0.00	0.00	0.00	0.00	0.00	0.00	0.00	0.00	0.00	1.99	0.00	0.00	0.00	0.00	0.00	0.00
23	ÓÍ²è	Camellia oleifera	0.00	0.00	0.00	0.00	0.00	0.00	0.00	0.00	0.97	0.00	0.00	0.00	1.27	0.00	0.00	0.87	0.00	0.00	3.54	0.49	0.00	0.00	0.00	0.00	0.00	0.00	0.00	0.78	0.00	0.00	0.00	0.00	0.00	0.00	0.00	0.00	0.00	0.00	0.00	0.00
24	²è	Camellia sinensis	0.84	0.00	0.00	0.00	0.00	0.00	0.00	0.00	0.00	0.00	0.00	0.43	1.16	0.44	0.00	0.00	0.00	0.00	0.00	0.00	3.63	3.81	3.80	5.30	0.00	0.00	0.00	0.00	0.56	0.00	0.00	1.10	0.93	1.90	5.16	0.00	0.96	1.71	2.84	2.27
25	éÏé­	Canarium subulatum	0.00	0.00	0.00	7.10	0.00	0.00	0.86	0.00	0.00	0.00	0.00	0.00	0.00	0.00	0.00	0.00	0.00	0.00	0.00	0.00	0.00	0.34	0.91	0.83	0.00	0.00	0.00	0.00	0.00	0.00	0.00	0.00	0.00	0.00	0.00	0.77	0.00	0.00	0.99	0.00
26	Çò»¨½Å¹Ç´à	Casearia glomerata	0.00	0.00	0.00	1.40	0.00	0.00	0.00	0.00	0.00	0.00	0.00	0.00	0.00	0.00	0.57	0.00	0.00	0.00	0.00	0.00	0.00	0.00	0.00	0.00	0.00	0.00	0.00	0.00	0.00	0.00	0.64	0.00	0.00	0.00	0.00	0.00	0.00	0.00	0.00	0.32
27	Ã×éÆ	Castanopsis carlesii	0.00	0.84	0.00	0.00	0.00	0.00	0.00	0.00	0.00	0.00	0.00	0.00	0.00	0.00	0.00	0.98	0.00	0.00	0.00	0.00	0.00	0.00	0.00	0.00	0.00	0.00	0.00	0.00	0.00	0.00	0.00	0.00	0.00	0.00	0.00	0.00	0.00	0.00	0.00	0.00
28	èà	Castanopsis fargesii	1.38	0.00	1.75	0.00	0.00	0.00	0.00	0.00	0.00	0.00	0.00	0.00	0.00	0.00	0.00	0.00	0.00	0.00	0.00	0.00	0.00	0.00	0.00	0.00	0.00	0.00	0.00	0.00	0.00	0.00	0.00	0.00	0.00	0.00	0.00	0.00	0.00	0.00	0.00	0.00
29	Ä¾Âé»Æ	Casuarina equisetifolia	0.00	0.00	0.00	0.00	0.00	0.00	0.00	0.00	0.00	0.00	0.00	0.00	0.42	0.00	0.00	0.00	0.00	0.00	0.00	0.00	0.00	0.00	0.00	0.00	0.00	0.00	0.00	0.00	0.00	0.00	0.00	0.00	0.00	0.00	0.00	0.00	0.00	0.00	0.00	0.00
30	¹ýÉ½·ã	Celastrus aculeatus	0.00	0.00	0.00	0.00	0.00	0.00	0.00	0.00	0.00	0.00	0.00	0.00	0.00	0.00	0.00	0.00	0.00	0.00	0.00	0.00	1.24	0.37	0.44	0.48	0.96	0.39	1.33	0.00	0.58	0.00	0.00	0.35	0.33	0.63	0.29	0.30	1.02	0.00	0.64	0.38
31	´óÑ¿ÄÏÉßÌÙ	Celastrus gemmatus	0.00	0.00	0.00	0.00	0.00	0.00	0.00	0.00	0.00	0.00	0.00	0.00	0.00	0.00	0.00	0.00	0.00	0.00	0.00	0.00	0.00	0.00	0.00	0.00	0.00	0.00	0.00	0.00	0.00	0.00	0.00	0.38	0.00	0.00	0.63	1.41	0.56	0.00	0.32	0.33
32	Çà½­ÌÙ	Celastrus hindsii	0.00	0.00	0.00	0.00	0.00	0.00	0.00	0.00	0.00	0.00	0.61	0.00	0.00	0.00	1.60	0.00	1.45	0.00	0.00	0.48	0.00	1.30	0.00	0.00	0.00	1.04	3.14	0.00	0.00	0.00	1.10	0.65	0.00	0.38	0.28	0.00	0.00	0.00	1.17	1.29
33	¶Ì¹£ÄÏÉßÌÙ	Celastrus rosthornianus	0.00	0.00	0.00	0.00	0.00	0.00	0.00	0.00	0.00	0.00	0.00	0.00	0.00	0.00	0.00	0.00	0.00	0.00	0.00	0.00	0.00	0.00	0.00	0.00	0.00	0.00	0.00	0.00	0.00	0.00	0.00	0.00	0.00	0.00	0.00	0.34	0.00	0.00	0.00	0.00
34	×Ïµ¯Ê÷	Celtis biondii	0.00	0.00	0.00	0.00	0.00	0.00	0.00	0.00	0.00	0.00	0.00	0.00	0.00	0.00	0.00	0.00	0.00	0.00	0.00	0.00	0.33	0.00	0.00	0.72	0.35	0.00	0.74	0.00	0.00	0.00	0.00	0.38	1.00	1.01	1.06	0.00	1.34	0.00	0.00	0.35
35	ÆÓÊ÷	Celtis sinensis	0.00	0.00	0.00	0.00	0.00	0.00	0.00	0.00	0.00	0.00	0.00	0.00	0.00	0.00	0.00	0.00	0.00	0.00	0.00	0.00	0.87	1.35	0.40	0.00	0.35	0.00	0.46	0.00	0.00	0.00	0.00	0.00	0.00	0.00	0.00	0.00	0.00	0.00	0.00	0.00
36	ÕÁ	Cinnamomum camphora	0.00	0.00	0.00	0.00	0.00	0.00	0.00	0.00	0.00	0.00	0.00	0.00	0.90	0.00	0.00	0.00	0.53	0.00	0.00	0.00	0.00	0.46	0.37	0.00	0.00	0.00	0.00	0.95	0.00	0.00	0.90	0.35	0.32	2.72	0.28	0.71	0.53	1.40	0.79	0.64
37	ÌìóÃ¹ð	Cinnamomum japonicum	0.00	0.00	0.00	0.00	0.00	0.00	0.00	0.00	0.00	0.00	0.00	0.00	0.00	0.00	0.00	0.00	0.00	0.00	0.00	0.00	0.00	0.00	0.00	0.00	0.00	0.00	0.00	0.00	0.00	0.00	0.00	0.00	0.00	0.00	0.00	0.00	0.00	0.00	0.67	0.00
38	³ÁË®ÕÁ	Cinnamomum micranthum	0.00	0.00	0.64	0.00	0.00	0.00	0.00	0.00	0.86	0.00	0.00	0.00	0.00	0.00	0.00	0.00	0.00	0.00	0.00	0.00	0.00	0.00	0.00	0.00	0.00	0.00	0.00	0.00	0.00	0.00	0.00	0.00	0.00	0.00	0.00	0.00	0.00	0.00	0.00	0.00
39	»ÆÕÁ	Cinnamomum parthenoxylon	0.00	0.00	0.00	0.00	0.63	0.00	0.00	0.00	0.00	0.00	0.00	0.00	0.00	0.00	0.00	0.00	0.00	0.00	0.00	0.00	0.43	0.30	0.00	0.00	0.00	0.00	0.00	0.00	0.00	0.00	0.54	0.00	0.00	0.00	0.00	0.00	0.00	0.00	0.00	0.00
40	´óÇà	Clerodendrum cyrtophyllum	2.12	0.00	1.84	0.00	0.76	0.64	0.00	0.00	0.00	0.71	0.00	0.00	0.79	0.00	4.12	1.26	0.63	0.00	0.00	0.00	1.19	1.06	3.37	1.52	0.00	1.37	2.18	0.00	0.00	0.00	0.00	0.51	0.62	1.58	0.97	0.98	0.82	1.07	0.00	1.99
41	Á÷ËÕ×Ó	Coptosapelta diffusa	0.00	0.00	0.00	0.00	2.19	0.86	0.00	18.46	0.00	0.00	1.25	0.00	0.00	0.00	0.00	0.00	0.00	0.00	0.00	0.00	0.00	0.00	0.00	0.00	0.00	0.00	0.00	0.00	0.00	0.00	0.00	0.00	0.00	0.00	0.00	0.00	0.00	0.00	0.00	0.00
42	É¼Ä¾	Cunninghamia lanceolata	0.00	0.00	0.00	0.00	0.00	0.00	0.78	0.00	0.00	0.00	1.67	0.00	0.00	0.67	0.00	0.00	0.57	0.00	0.00	0.00	0.00	0.00	0.00	0.00	0.00	0.00	0.00	0.00	0.00	0.00	0.00	0.00	0.00	0.00	0.00	0.00	0.00	0.00	0.42	0.00
43	»¢Æ¤éª	Daphniphyllum oldhamii	0.00	0.00	0.00	0.00	0.00	1.46	0.00	0.00	0.00	0.00	0.00	0.00	0.00	0.00	0.00	0.00	0.00	0.00	0.00	0.00	1.07	1.12	1.47	1.42	0.00	0.00	0.00	0.00	0.50	0.00	0.00	0.59	0.92	0.28	0.00	2.88	0.43	0.61	0.00	0.00
44	ÁúÑÛ	Dimocarpus longan	0.00	0.00	0.00	0.00	0.64	0.00	0.00	0.00	0.00	0.00	0.00	0.00	0.00	0.00	0.00	0.00	0.00	0.00	0.00	0.00	0.00	0.00	0.00	0.00	0.00	0.00	0.00	0.00	0.00	0.00	0.00	0.00	0.00	0.00	0.00	0.00	0.00	0.00	0.00	0.33
45	Ò°ÊÁ	Diospyros kaki var. silvestris	0.00	0.00	0.00	0.00	0.00	0.00	0.00	0.00	0.00	0.00	0.00	0.00	0.00	0.00	2.26	0.00	0.00	0.00	0.00	0.00	0.00	0.00	0.00	0.54	0.00	0.00	0.00	0.00	0.00	0.00	0.00	0.00	0.00	0.00	0.00	0.00	1.00	0.44	0.00	0.00
46	ÂÞ¸¡ÊÁ	Diospyros morrisiana	0.00	0.00	0.00	0.00	0.00	0.00	0.00	0.00	0.00	0.00	0.00	0.00	0.00	0.00	0.00	0.00	0.00	0.00	0.00	0.00	0.00	0.00	0.00	0.00	0.00	0.00	0.00	0.00	0.00	0.00	0.00	0.28	0.00	0.00	0.00	0.35	0.00	0.00	0.39	0.00
47	¹·¹Ç²ñ	Diplospora dubia	0.00	0.00	0.00	0.00	0.00	0.00	0.00	0.00	0.00	3.95	0.00	0.65	0.00	0.00	0.00	0.89	0.00	0.00	1.21	0.00	0.00	0.00	0.00	0.00	0.00	0.00	0.00	0.00	0.00	0.00	0.00	0.28	0.97	0.97	0.70	0.62	0.00	0.54	0.00	0.00
48	³µÉ£×Ó	Dodonaea viscosa	0.00	0.00	0.00	0.00	0.00	0.00	0.00	0.00	0.00	0.00	0.00	0.00	0.00	0.00	0.00	0.00	0.00	0.00	0.00	0.00	0.00	0.00	0.00	0.00	0.00	3.68	0.00	0.00	0.00	0.00	0.00	0.00	0.63	0.00	0.00	0.00	0.00	0.00	0.00	0.00
49	ÂûºúÍÇ×Ó	Elaeagnus glabra	0.00	0.00	0.54	0.00	0.00	0.00	0.00	0.00	0.00	0.00	0.51	0.00	0.00	0.00	0.00	0.00	0.00	0.00	0.00	0.00	0.00	0.00	0.00	0.00	0.00	0.00	0.00	0.00	0.00	0.00	0.00	0.87	0.41	0.32	0.57	0.92	0.00	0.00	0.35	0.00
50	ºúÍÇ×Ó	Elaeagnus pungens	0.00	0.00	0.00	0.00	0.00	0.00	0.00	0.00	0.00	0.00	0.00	0.00	0.00	0.00	0.00	0.76	0.00	0.00	0.00	0.00	0.00	0.00	0.00	0.00	0.58	0.00	0.00	0.00	0.00	0.00	0.00	0.00	0.00	0.00	0.00	0.00	0.00	0.00	0.00	0.00
51	¶ÅÓ¢	Elaeocarpus decipiens	0.00	0.00	0.00	0.00	0.00	0.00	0.00	1.71	0.00	0.00	0.00	0.00	0.00	0.92	0.00	0.00	0.00	0.00	0.00	0.00	1.17	0.00	0.37	1.53	0.75	0.00	0.00	0.00	0.00	0.00	0.00	1.55	0.34	2.13	2.17	0.95	0.37	1.53	0.00	0.00
52	Êí¶¹	Elaeocarpus japonicus	0.00	0.00	0.00	0.00	0.00	0.00	0.00	0.00	0.00	0.00	0.00	0.00	0.00	0.00	0.00	0.00	0.00	0.00	0.00	0.00	0.00	0.00	0.00	0.00	0.00	0.00	0.00	0.00	0.51	0.00	0.00	2.31	0.89	0.71	1.73	0.00	0.00	0.00	0.00	0.00
53	É½¶ÅÓ¢	Elaeocarpus sylvestris	0.00	0.00	0.00	0.00	0.00	0.00	0.00	0.00	0.00	0.00	0.00	0.00	0.00	0.68	0.00	0.00	0.00	0.00	0.00	0.00	0.00	0.00	0.00	0.00	0.45	0.00	0.00	0.00	0.00	0.00	0.00	0.00	0.00	0.00	0.00	0.00	0.00	0.00	0.00	0.00
54	Æ½Ò¶ËáÌÙ×Ó	Embelia undulata	0.00	0.00	0.00	0.00	0.00	0.00	0.00	0.00	0.00	0.00	0.00	0.00	0.00	0.00	0.00	0.00	0.00	0.00	0.00	1.18	0.00	0.00	0.00	0.00	0.00	0.00	0.00	0.00	0.00	0.00	0.00	0.00	0.00	0.00	0.00	0.00	0.00	0.00	0.00	0.00
55	ÃÜ³ÝËáÌÙ×Ó	Embelia vestita	0.00	0.00	2.41	0.00	0.00	7.08	0.00	0.00	0.00	0.65	0.00	0.00	0.00	0.44	0.00	0.00	0.00	0.00	0.00	9.54	0.71	0.30	0.38	0.00	0.93	0.00	0.00	0.00	0.80	0.00	0.43	0.49	0.00	0.28	0.80	0.00	0.76	0.56	0.00	0.37
56	èÁèË	Eriobotrya japonica	0.00	0.00	0.00	0.00	0.00	0.00	1.24	0.00	0.00	0.00	0.00	0.00	0.00	0.00	0.00	0.00	0.00	0.00	0.00	0.00	0.00	0.00	0.00	0.00	0.00	0.00	0.00	0.00	0.00	0.00	0.00	0.00	0.00	0.00	0.00	0.00	0.00	0.00	0.00	0.00
57	Êè»¨ÎÀÃ¬	Euonymus laxiflorus	0.00	0.00	0.00	0.00	0.00	0.00	0.00	0.00	0.00	0.00	0.00	0.00	0.00	0.00	0.00	0.00	0.00	0.00	0.00	0.00	0.00	0.00	0.39	0.00	0.00	0.00	0.00	0.00	0.00	0.00	0.00	0.00	0.00	0.00	0.00	0.00	0.00	0.00	0.00	0.00
58	Ï¸³ÝÒ¶èÚ	Eurya nitida	0.84	0.00	3.69	0.00	0.00	1.27	1.12	2.41	5.78	3.52	6.78	0.49	3.27	2.73	0.00	0.00	0.00	0.00	0.00	0.55	0.38	1.30	2.93	1.13	0.35	0.00	2.04	0.00	1.39	4.40	5.66	1.29	0.37	0.32	0.47	0.61	1.80	0.49	0.36	0.32
59	ÌìÏÉ¹û	Ficus erecta	0.68	0.00	0.00	1.38	0.00	0.00	0.00	0.00	0.00	0.00	0.75	0.00	0.45	0.43	0.00	0.00	0.00	0.00	0.00	0.00	1.58	1.88	1.73	0.92	0.38	1.36	5.79	0.00	0.00	0.00	0.00	1.61	0.42	4.34	3.72	0.64	1.54	0.00	1.69	1.01
60	´ÖÒ¶éÅ	Ficus hirta	0.00	0.00	0.00	0.00	0.00	0.00	0.76	0.00	0.00	0.00	0.00	0.00	1.78	0.00	0.69	0.00	0.00	0.00	0.00	0.00	0.00	0.00	3.58	0.47	0.00	0.00	0.00	0.00	0.00	0.00	0.00	0.00	0.00	0.00	0.00	0.00	0.00	0.00	0.00	0.00
61	ÇÙÒ¶éÅ	Ficus pandurata	0.00	0.83	0.00	0.00	0.00	0.00	0.00	0.00	0.00	0.00	0.00	0.49	0.00	0.00	0.00	0.00	0.83	0.00	0.00	0.00	0.00	0.00	0.00	0.00	0.00	0.00	0.00	0.00	0.00	0.00	0.00	0.00	0.29	0.00	0.00	0.00	0.00	0.00	0.00	0.00
62	È«ÔµéÅ	Ficus pandurata var. holophylla	0.00	0.00	0.00	0.00	0.00	0.00	0.00	0.00	0.00	0.00	0.00	0.00	0.00	0.00	0.00	0.00	0.00	0.00	0.00	0.00	0.00	0.00	0.00	0.00	0.00	0.00	0.00	0.00	0.00	0.00	0.00	0.00	0.30	0.00	0.00	0.00	0.00	0.00	0.42	0.32
63	ÞµÀó	Ficus pumila	0.00	0.00	0.00	0.00	0.00	0.63	0.00	0.00	0.00	0.00	0.00	0.00	0.85	0.00	0.00	0.00	0.00	0.00	0.00	0.00	5.56	1.11	3.84	3.01	3.99	0.00	0.00	0.00	0.00	0.00	0.00	1.55	0.59	2.52	0.48	0.28	0.83	0.00	2.94	1.01
64	ÈÕ±¾Ùé¾¥éÅ	Ficus sarmentosa	0.00	0.00	0.00	0.00	0.00	0.00	0.00	0.00	0.00	0.00	0.00	0.00	0.00	0.00	0.00	0.00	0.00	0.00	0.00	0.00	0.00	0.00	0.00	1.27	0.00	0.00	0.00	0.00	0.00	0.00	0.00	0.00	0.00	0.00	0.00	0.00	0.00	0.00	0.00	0.00
65	ÖñÒ¶éÅ	Ficus stenophylla	0.00	0.00	0.00	0.00	0.00	0.00	0.00	0.00	0.00	0.00	0.00	0.00	0.00	0.00	0.00	0.00	0.00	0.00	0.59	0.00	0.40	0.00	0.00	0.53	0.00	0.79	0.00	0.00	0.00	0.00	0.00	0.00	0.86	0.28	0.62	0.00	0.37	0.44	0.39	0.00
66	±äÒ¶éÅ	Ficus variolosa	0.00	0.00	0.95	0.00	1.53	0.63	0.82	0.00	0.00	0.00	2.38	0.43	0.00	0.00	0.62	0.00	0.00	0.00	0.57	0.00	0.71	1.61	0.37	0.00	1.15	0.49	0.00	0.00	0.00	2.40	0.00	0.00	0.29	0.00	0.00	0.00	0.00	0.00	0.00	0.00
67	ÎàÍ©	Firmiana simplex	0.00	0.00	0.00	0.00	0.00	0.00	0.00	0.00	0.00	0.00	0.00	0.00	0.00	0.00	0.00	0.00	0.00	0.00	0.00	0.00	0.00	0.00	0.00	1.48	0.00	0.00	0.00	0.00	0.00	0.00	0.00	0.00	0.00	0.00	0.00	0.00	0.00	0.00	0.00	0.00
68	É½¸Ì	Fortunella hindsii	0.00	0.00	1.52	0.00	0.00	0.00	0.00	0.00	0.00	0.00	0.00	0.87	0.95	0.00	0.53	0.00	0.64	0.00	0.00	0.00	1.22	0.92	0.00	0.00	0.83	0.39	0.00	3.27	0.00	0.00	0.00	1.10	1.41	1.03	1.06	0.29	0.00	0.00	2.29	1.07
69	èÙ×Ó	Gardenia jasminoides	11.44	13.26	2.82	2.93	6.49	6.86	2.07	1.16	4.89	0.78	2.33	2.90	3.14	6.30	4.08	4.01	3.89	7.86	3.20	4.65	1.90	3.98	1.07	1.50	9.72	3.00	0.00	4.41	0.64	4.08	3.44	2.14	5.77	4.16	3.54	5.51	1.25	2.67	0.82	0.43
70	Ã«¹ûËãÅÌ×Ó	Glochidion eriocarpum	5.15	0.00	0.00	0.00	0.00	0.00	1.60	0.00	0.00	0.00	0.00	0.00	5.89	2.25	2.47	0.00	2.59	0.00	0.00	0.00	0.00	0.00	0.00	0.00	0.00	0.00	0.00	0.00	1.48	0.00	0.00	0.00	0.00	0.00	0.00	2.44	4.33	3.74	0.00	0.00
71	ºñÒ¶ËãÅÌ×Ó	Glochidion hirsutum	0.00	0.00	0.00	0.00	0.00	0.00	0.00	0.00	0.00	0.00	0.00	0.00	0.00	0.00	0.00	0.00	0.00	0.00	0.00	0.00	0.00	0.00	0.00	0.00	0.35	0.00	0.00	0.00	0.00	0.00	0.00	0.00	0.00	0.00	0.00	0.00	0.00	0.00	0.00	0.00
72	µ¹ÂÑÒ¶ËãÅÌ×Ó	Glochidion obovatum	0.00	0.00	0.00	0.00	0.00	0.00	0.00	0.00	0.00	0.00	0.00	0.00	0.44	0.00	0.00	0.56	0.00	0.00	0.00	0.00	1.38	1.74	0.79	0.51	1.03	0.84	0.93	0.00	0.00	0.00	0.43	0.78	0.57	0.57	0.56	0.28	0.40	0.00	0.80	1.44
73	ËãÅÌ×Ó	Glochidion puberum	0.00	0.00	0.00	0.00	0.00	0.00	0.00	0.00	0.00	0.00	0.00	0.00	0.00	0.00	0.00	0.00	0.00	0.00	0.00	0.00	0.00	0.00	0.00	0.00	0.00	0.46	0.00	0.00	0.00	0.00	0.00	0.00	0.00	0.00	0.00	0.00	0.00	0.00	0.00	0.00
74	Ì¨ÃöËãÅÌ×Ó	Glochidion rubrum	0.00	0.00	0.00	0.00	0.00	0.00	0.00	0.00	0.00	0.00	0.00	0.00	0.00	0.00	0.00	0.00	0.00	0.00	0.00	0.00	0.00	0.00	1.29	0.44	0.00	0.00	0.79	0.72	0.00	0.00	0.86	0.32	0.00	0.58	0.31	0.30	0.00	0.45	0.92	0.82
75	Àï°×ËãÅÌ×Ó	Glochidion triandrum	0.00	0.00	0.00	0.00	0.00	0.00	0.00	0.00	0.00	0.00	0.00	0.00	0.00	0.00	0.60	0.60	0.00	0.00	0.00	0.00	0.00	0.00	0.00	0.00	0.00	0.00	0.00	0.00	0.00	0.00	0.00	0.00	0.00	0.00	0.00	0.00	0.00	0.00	0.00	0.00
76	¼âÒ¶ËãÅÌ×Ó	Glochidion triandrum	0.00	0.00	0.00	0.00	0.00	0.00	0.00	0.00	0.00	0.00	0.00	0.00	0.00	0.00	0.00	0.00	0.00	0.00	0.00	0.00	0.00	0.00	0.39	0.00	0.00	0.00	0.00	0.00	0.00	0.00	0.00	0.00	0.00	0.00	0.00	0.00	0.00	0.00	0.00	0.00
77	¶ìÕÆ²ñ	Heptapleurum heptaphyllum	1.40	0.00	13.56	10.70	4.99	0.00	6.22	0.00	0.73	5.28	1.32	3.82	6.43	2.68	5.53	2.08	10.46	0.00	0.57	8.81	8.73	8.15	8.79	28.93	13.80	9.67	5.39	0.72	0.54	1.30	0.57	18.92	6.47	13.71	12.63	9.99	8.93	10.63	31.86	21.03
78	³ÓÐÇÊ÷	Ilex asprella	0.00	1.70	0.00	0.00	0.00	1.59	0.94	2.28	0.80	16.17	2.15	3.01	4.20	5.10	3.81	5.98	2.85	3.49	2.25	0.78	0.00	0.00	0.00	0.00	0.00	0.00	0.37	0.00	7.90	0.99	2.09	0.00	0.00	0.00	0.00	3.07	0.93	2.46	0.00	0.00
79	Ã«¶¬Çà	Ilex pubescens	3.28	1.64	0.49	3.24	2.06	2.60	5.76	5.78	7.16	0.62	3.73	2.28	1.43	3.86	4.85	0.66	1.64	0.98	1.56	1.64	1.35	2.18	0.44	1.71	1.10	2.96	1.21	1.99	1.28	2.45	2.11	2.16	1.22	2.31	2.00	2.05	4.46	5.51	1.40	1.63
80	Èý»¨¶¬Çà	Ilex triflora	0.00	0.00	0.00	0.00	0.00	1.88	0.00	0.00	1.35	3.47	0.00	0.00	0.00	0.94	0.63	0.00	1.49	0.00	2.66	5.65	0.82	1.39	0.53	0.83	1.93	3.84	0.99	0.00	0.00	1.96	0.43	2.96	1.66	1.40	1.28	0.58	1.28	1.11	1.18	0.34
81	ºúÖ¦×Ó	Lespedeza bicolor	0.66	0.00	0.00	0.00	0.00	0.00	0.00	0.00	0.00	0.00	1.16	0.00	0.00	0.00	0.65	0.90	0.64	0.00	0.00	0.00	0.97	0.00	0.00	0.00	0.00	0.00	3.01	0.00	0.00	0.00	0.00	0.00	0.00	0.00	0.00	0.00	0.00	0.00	0.00	0.00
82	½ØÒ¶ÌúÉ¨Öã	Lespedeza cuneata	0.00	0.00	0.00	0.00	0.00	0.00	0.00	0.00	0.00	0.00	0.00	0.00	0.00	0.00	0.00	0.00	0.00	0.00	0.00	0.00	0.00	0.00	0.00	0.00	0.35	0.00	0.00	0.00	0.00	0.00	0.00	0.00	0.00	0.00	0.00	0.00	0.00	0.00	0.00	0.00
83	Ï¸¹£ºúÖ¦×Ó	Lespedeza virgata	0.00	0.00	0.00	0.00	0.00	0.00	0.00	0.00	0.00	0.00	0.00	0.00	0.00	0.00	0.00	0.00	0.00	0.00	0.00	0.00	0.00	0.00	0.00	0.00	0.00	0.00	0.69	0.00	0.00	0.00	0.00	0.00	0.00	0.00	0.00	0.00	0.00	0.00	0.00	0.00
84	É½ºú½·	Lindera glauca	0.69	2.18	0.48	0.00	0.00	0.00	0.00	0.00	0.00	0.00	0.00	0.59	0.00	0.00	1.37	0.00	0.00	0.00	0.00	0.00	0.00	0.00	0.00	0.00	0.00	0.00	0.00	0.72	0.00	0.00	0.00	0.59	0.00	0.83	0.28	0.00	0.00	0.00	0.00	0.00
85	·ãÏã	Liquidambar formosana	0.00	0.00	0.00	0.00	0.00	0.00	0.00	0.00	0.00	0.00	0.00	0.00	0.00	2.05	0.00	0.00	0.00	0.00	0.00	0.00	0.00	0.00	0.00	0.00	0.00	0.00	0.00	1.53	0.00	0.00	0.00	0.00	0.00	0.00	0.00	0.00	0.00	0.00	0.00	0.00
86	²òÆ¤ÕÁ	Litsea rotundifolia var. oblongifolia	5.97	4.86	1.89	7.84	17.70	10.72	10.71	9.46	10.28	0.62	22.07	5.69	5.39	5.37	4.58	4.18	5.28	3.72	13.49	13.20	10.25	6.13	0.95	2.36	5.83	3.33	0.93	4.10	5.99	4.68	1.34	1.96	5.08	1.80	9.80	5.30	2.83	6.63	5.28	1.81
87	ÈÌ¶¬	Lonicera japonica	0.00	0.00	0.60	0.00	0.00	0.00	0.00	0.00	0.00	0.00	0.00	0.00	0.00	0.00	0.00	0.00	0.00	0.00	0.00	0.00	0.00	0.30	0.00	1.19	0.00	0.94	1.33	0.00	0.00	0.00	0.00	0.00	1.05	0.42	0.28	0.79	0.00	0.00	0.39	0.31
88	™‹Ä¾	Loropetalum chinense	0.00	0.00	4.51	0.00	8.58	1.18	0.00	0.00	3.85	2.10	5.32	0.00	0.00	0.00	0.00	0.00	4.89	1.09	0.00	0.00	7.40	2.93	0.00	1.14	1.48	4.17	4.42	18.23	2.23	2.56	11.61	0.47	12.59	0.00	0.30	3.62	1.05	2.97	0.00	0.41
89	·ï»ËÈóéª	Machilus phoenicis	0.00	0.00	0.00	0.69	0.00	0.00	0.00	0.00	0.00	1.41	0.00	0.00	0.00	0.00	0.00	0.00	0.00	0.00	0.00	0.00	0.00	0.00	0.00	0.00	0.00	0.00	0.00	0.00	0.00	0.00	0.00	0.00	0.43	0.00	0.00	0.00	0.00	0.00	0.00	0.00
90	¹¹¼¬	Maclura cochinchinensis	0.00	0.00	0.00	0.00	0.00	0.00	0.00	0.00	0.00	0.00	0.00	0.00	0.00	0.00	0.00	0.00	0.00	0.00	0.00	0.00	0.00	0.30	0.41	0.00	0.87	0.69	0.00	0.00	0.00	0.00	0.00	0.00	0.00	0.81	0.73	0.00	0.00	0.00	1.62	0.00
91	¶Å¾¥É½	Maesa japonica	0.00	0.00	0.00	0.00	0.00	0.00	0.00	0.00	0.00	2.62	0.00	0.00	0.00	0.00	0.00	0.00	0.00	0.00	0.00	0.00	0.00	0.00	0.00	0.00	0.00	0.00	0.00	0.00	0.00	0.00	0.00	0.00	0.00	0.00	0.00	0.00	0.00	0.00	0.00	0.00
92	°×é±	Mallotus paniculatus	0.00	0.00	0.00	0.00	0.00	0.00	0.00	0.00	0.00	0.00	0.00	0.00	0.00	0.00	0.00	0.00	0.00	0.00	0.00	0.00	0.00	0.00	0.36	0.00	0.00	0.00	1.15	0.00	0.00	0.00	0.00	0.59	0.60	2.36	0.00	0.00	0.00	0.00	0.46	3.75
93	´Ö¿·²ñ	Mallotus philippensis	0.00	0.00	0.00	0.00	0.00	0.00	0.00	0.00	0.00	0.00	0.00	0.00	0.00	0.00	0.00	0.00	0.00	0.00	0.00	0.00	0.00	0.00	0.00	0.00	0.00	0.00	0.00	0.00	0.00	0.00	0.00	0.00	0.00	0.00	1.39	0.00	0.53	0.55	0.32	0.00
94	¸ÜÏãÌÙ	Mallotus repandus var. chrysocarpus	0.00	0.00	0.00	0.00	0.00	0.00	0.00	0.00	0.00	0.00	0.00	0.00	0.00	0.42	0.00	0.00	0.00	0.00	0.00	0.00	1.38	5.14	0.41	0.54	2.46	1.26	0.00	0.00	0.00	0.00	0.00	1.76	2.28	0.74	3.40	1.44	0.74	0.00	0.81	0.00
95	Ó¡¶ÈÒ°Äµµ¤	Melastoma malabathricum	0.00	6.42	0.87	0.00	1.24	0.00	2.21	4.02	0.00	2.72	0.00	1.55	7.15	4.90	9.54	9.08	4.63	1.31	0.00	0.00	2.81	2.05	22.21	2.19	1.35	5.72	2.40	0.89	0.65	3.61	11.67	0.44	0.78	1.98	0.00	0.00	1.50	0.00	1.82	5.53
96	Èýèâ¿à	Melicope pteleifolia	6.30	0.00	4.09	4.13	4.94	4.79	3.94	0.00	0.00	11.28	1.69	7.70	0.40	1.10	0.82	3.04	8.61	0.00	1.97	2.58	1.84	1.62	0.00	0.54	0.44	0.00	0.44	0.00	0.00	0.00	0.00	0.74	0.95	0.61	0.35	7.97	2.50	0.89	0.00	0.32
97	¼¦ÑÛÌÙ	Morinda parvifolia	0.00	0.00	0.00	0.00	0.00	0.00	0.00	0.00	5.83	0.00	0.00	0.00	1.07	0.61	0.00	0.00	0.50	1.09	1.69	0.00	0.36	0.00	0.00	0.00	0.00	0.00	3.44	0.00	1.18	0.58	2.08	2.25	1.05	2.27	1.40	1.89	0.47	0.00	1.08	4.08
98	ÓñÒ¶½ð»¨	Mussaenda pubescens	9.39	2.29	4.64	6.11	0.77	2.97	5.22	3.64	0.00	1.88	2.79	4.60	6.51	13.44	12.12	6.76	4.44	1.87	1.03	0.00	2.19	10.60	5.57	4.91	2.31	5.07	6.02	0.92	3.31	0.00	4.17	12.81	1.92	6.29	2.93	1.66	11.31	5.01	5.88	11.81
99	ÃÜ»¨Ê÷	Myrsine seguinii	0.00	0.00	0.00	0.00	0.00	0.00	0.00	0.00	0.00	0.00	0.00	1.23	0.00	0.00	0.00	0.00	0.00	0.00	0.00	0.00	0.00	0.00	0.00	0.00	0.00	0.00	0.00	0.00	0.00	0.00	0.00	0.00	0.00	0.00	0.00	0.00	0.00	0.00	0.00	0.00
100	Ð¡»±»¨	Ohwia caudata	0.00	0.00	0.00	0.00	0.00	0.00	0.00	0.00	0.00	0.00	0.00	0.00	0.00	0.00	0.00	0.00	0.00	0.00	0.00	0.00	0.00	0.00	0.00	0.00	0.00	0.00	0.00	0.00	0.00	0.00	0.00	0.00	0.00	0.00	0.00	0.00	0.00	0.00	0.00	0.32
101	»¨éµÄ¾	Ormosia henryi	0.00	0.00	0.00	0.00	0.00	0.00	0.00	0.00	0.00	0.00	0.00	0.00	0.00	0.00	0.00	0.00	0.00	0.00	0.00	1.50	0.00	0.00	0.00	0.00	0.00	0.00	0.00	0.00	1.82	0.00	0.00	0.00	0.00	0.00	0.00	0.00	0.00	0.00	0.00	0.00
102	¼¦ÊºÌÙ	Paederia foetida	0.00	0.00	2.56	0.00	0.71	0.00	0.00	0.00	0.00	0.00	0.00	0.43	0.38	0.44	0.00	0.00	0.00	0.00	0.00	0.95	0.00	0.31	0.38	0.00	0.00	0.00	3.84	0.85	0.60	0.00	0.43	0.55	0.00	0.55	0.00	0.93	0.00	0.00	0.32	1.08
103	Ï¸Ô²ÌÙ	Pericampylus glaucus	0.00	0.00	0.00	0.00	0.00	0.00	0.00	0.00	0.00	0.00	0.00	0.00	0.39	0.00	0.00	0.00	0.00	0.00	0.00	0.00	0.00	0.00	0.93	0.00	0.35	0.66	0.81	0.00	0.00	0.00	0.00	3.67	0.00	1.65	2.21	0.00	0.00	0.00	0.00	0.00
104	¹óÖÝÊ¯éª	Photinia bodinieri	0.00	0.00	0.00	0.00	0.00	0.00	0.00	0.00	0.00	0.00	0.00	0.00	0.51	0.00	0.00	0.00	0.00	0.00	0.00	0.00	0.00	0.00	0.00	0.00	0.00	0.00	0.00	0.00	0.00	0.00	0.00	0.00	0.00	0.00	0.00	0.00	0.00	0.00	0.00	1.16
105	¹âÒ¶Ê¯éª	Photinia glabra	0.00	0.00	0.00	0.00	0.00	0.00	0.00	0.00	0.00	0.00	0.00	0.00	0.00	0.00	0.00	0.00	0.00	0.00	0.00	0.00	0.00	0.00	0.00	0.00	0.00	0.00	0.00	0.00	0.00	0.00	0.00	0.00	0.00	0.00	0.00	0.00	0.36	0.00	0.00	0.00
106	ÌÒÒ¶Ê¯éª	Photinia prunifolia	0.00	0.00	0.00	0.00	0.00	0.00	0.00	0.00	0.00	0.00	0.00	0.00	0.38	0.00	0.00	0.00	0.00	0.00	0.00	0.00	0.00	0.00	0.00	0.00	0.00	0.00	0.00	0.00	0.00	0.00	0.00	0.00	0.00	0.00	0.00	0.00	0.00	0.00	0.00	0.00
107	Ã«Ò¶Ê¯éª	Photinia villosa	0.00	0.00	0.00	0.00	0.00	0.00	0.00	0.00	0.00	0.00	0.00	0.00	0.00	0.00	0.00	0.00	0.00	0.00	0.00	0.00	0.00	0.00	0.00	0.00	0.00	0.00	0.00	0.00	0.00	0.00	0.00	0.30	0.00	0.00	0.00	0.37	0.00	0.00	0.00	0.00
108	Ë®Öñ	Phyllostachys heteroclada	0.00	0.00	0.00	0.00	0.00	0.00	0.00	0.00	0.00	0.00	0.00	0.00	0.00	0.90	0.00	0.00	0.00	0.00	0.00	0.00	0.00	0.00	0.00	0.00	0.00	0.00	0.00	6.54	0.00	0.00	0.00	0.00	0.00	0.00	0.00	0.00	1.40	0.00	0.00	0.00
109	Ì¨Íå¹ðÖñ	Phyllostachys makinoi	0.00	0.00	0.00	0.00	0.00	0.00	0.00	0.00	0.74	0.00	0.00	0.00	0.00	0.00	0.00	0.00	0.00	0.00	0.00	0.00	0.00	0.00	0.00	0.00	0.00	0.00	0.00	0.00	0.00	0.00	0.00	0.00	0.00	0.30	0.00	0.00	0.00	0.00	0.00	0.00
110	ÂíÎ²ËÉ	Pinus massoniana	0.00	0.00	0.00	0.00	0.00	0.00	0.00	0.00	0.74	0.00	0.00	0.00	0.00	0.00	0.00	0.00	0.00	0.00	0.00	0.00	0.00	0.00	0.00	0.00	0.00	0.00	0.00	0.00	0.00	0.00	1.84	0.00	0.00	0.00	0.00	0.00	0.00	0.00	0.00	0.00
111	º£Í©	Pittosporum tobira	0.00	0.00	0.00	0.00	0.00	0.00	0.00	0.00	0.00	0.00	0.00	0.00	0.00	0.00	0.00	0.00	0.00	0.00	0.00	0.00	0.00	0.00	0.00	0.60	0.00	0.82	0.00	0.00	0.00	0.00	0.00	0.00	6.44	0.66	1.06	0.00	0.00	0.00	0.00	0.00
112	¿àÖñ	Pleioblastus amarus	0.00	0.00	0.00	0.00	0.00	0.00	0.00	0.00	0.00	0.00	0.00	0.00	0.00	0.00	0.00	0.00	0.00	0.00	0.00	1.02	0.00	0.00	0.00	0.00	0.00	0.00	0.00	0.00	0.00	0.00	0.00	0.00	0.00	0.00	0.00	0.00	0.00	0.00	0.00	0.00
113	²è¸ÍÖñ	Pseudosasa amabilis	6.88	5.98	0.00	3.32	0.00	0.00	22.35	0.00	0.00	0.00	0.00	0.00	0.00	1.97	0.64	3.77	0.00	9.61	0.00	0.00	1.22	0.00	0.00	0.00	0.00	0.00	0.00	4.22	0.00	0.00	0.00	0.00	0.00	0.00	0.00	0.00	0.00	0.00	0.44	2.35
114	¾Å½Ú	Psychotria asiatica	2.78	0.00	4.76	13.08	1.73	0.94	2.77	0.00	0.00	1.78	1.04	2.77	9.25	1.11	0.89	0.00	11.59	0.00	3.79	0.56	2.17	2.52	0.00	3.45	14.41	3.69	1.34	0.00	0.64	0.00	0.93	0.70	0.00	1.08	2.24	12.36	7.37	9.13	4.96	2.69
115	Çà¸Ô	Quercus glauca	0.00	0.00	0.00	1.62	3.42	0.00	1.44	0.00	0.00	0.00	1.03	1.69	0.00	1.21	0.00	0.00	0.55	0.00	0.00	0.00	0.00	0.00	0.00	0.50	0.00	0.00	0.00	0.00	0.00	0.00	0.00	0.00	0.00	0.00	0.00	0.00	0.00	0.00	0.00	0.00
116	Ð¡Ò¶Çà¸Ô	Quercus myrsinifolia	0.00	1.53	1.50	0.00	0.00	0.00	0.00	0.00	0.00	0.00	0.00	0.00	0.00	0.43	0.00	0.00	0.00	0.00	0.00	0.00	0.00	0.00	0.00	0.00	0.00	0.00	0.00	0.00	0.00	0.00	0.00	0.00	0.00	0.00	0.00	0.00	0.00	0.00	0.00	0.00
117	Ê¯°ßÄ¾	Rhaphiolepis indica	0.66	0.00	0.00	0.00	0.00	0.00	0.00	0.00	0.00	0.00	3.50	0.44	0.77	1.33	0.00	0.00	0.00	0.00	1.00	0.00	0.96	2.14	0.00	0.00	0.82	1.16	0.00	0.71	0.00	2.80	0.90	1.87	2.06	0.80	0.95	2.32	2.40	0.00	0.00	0.42
118	¶Å¾é	Rhododendron simsii	0.85	0.86	0.87	0.00	5.00	2.63	0.00	0.00	0.00	0.00	0.00	0.00	0.00	0.00	0.00	1.71	0.00	0.00	0.00	0.00	0.66	0.00	0.92	0.00	0.00	3.12	0.00	0.00	4.39	1.76	0.50	0.00	2.41	0.00	0.00	0.00	0.00	0.00	0.00	0.00
119	ÌÒ½ðÄï	Rhodomyrtus tomentosa	3.43	20.55	0.00	0.95	13.30	15.09	0.58	10.47	22.46	0.00	4.57	1.03	3.41	5.29	0.00	7.02	0.00	27.45	11.56	4.84	0.95	2.82	0.00	0.00	8.44	6.75	0.00	8.89	8.75	22.62	2.90	0.00	5.58	0.00	0.00	1.80	0.82	0.77	0.00	0.00
120	ÑÎ·ôÄ¾	Rhus chinensis	0.00	0.00	0.00	0.00	0.00	0.00	0.00	0.00	0.00	0.00	0.00	0.00	2.40	0.00	1.04	0.77	0.76	0.00	0.00	0.00	1.24	0.00	1.41	0.55	0.00	0.72	1.74	0.00	0.00	0.00	0.65	0.00	0.00	0.00	0.46	0.00	0.00	0.00	0.00	0.46
121	Ë¶°úÇ¾Þ±	Rosa bracteata	0.00	0.00	0.00	0.00	0.00	0.00	0.00	0.00	0.00	0.00	0.00	0.00	0.00	0.00	0.00	0.00	0.00	0.00	0.00	0.00	0.00	0.55	0.00	0.00	0.00	0.00	0.00	0.00	0.00	0.00	0.00	0.00	0.00	0.00	0.00	0.00	0.00	0.00	0.00	0.00
122	Ð¡¹ûÇ¾Þ±	Rosa cymosa	0.00	0.00	0.00	0.00	0.00	0.00	0.00	0.00	0.00	0.00	0.75	0.00	0.00	0.00	0.00	0.00	0.73	0.00	0.00	0.00	0.34	1.20	0.00	1.17	0.00	0.00	1.49	0.00	0.00	0.00	0.00	0.00	0.00	2.89	0.00	0.00	0.00	0.00	0.00	0.96
123	½ðÓ£×Ó	Rosa laevigata	0.00	0.00	0.00	0.00	0.00	0.00	0.00	0.00	0.00	0.00	0.00	0.00	0.00	0.00	0.00	0.00	0.00	0.00	0.00	0.00	0.00	0.92	0.00	0.00	0.00	0.65	0.00	1.51	0.00	0.00	0.00	0.00	0.00	0.00	0.00	0.28	0.00	0.00	0.00	1.07
124	Ð¡Ò¶ºìÒ¶ÌÙ	Rourea microphylla	0.00	0.00	0.00	0.00	0.00	0.00	0.00	0.00	0.00	0.00	0.00	0.00	0.00	0.00	0.00	0.00	0.00	0.00	0.00	0.00	0.00	1.72	0.00	0.00	0.00	0.00	0.00	0.00	0.00	0.00	0.00	0.00	0.00	0.00	0.00	0.00	0.00	0.00	0.00	0.00
125	ÖÜÃ«Ðü¹³×Ó	Rubus amphidasys	3.77	0.00	0.00	0.00	0.00	0.00	0.00	0.00	0.00	0.00	0.00	0.46	0.45	0.00	0.54	3.20	0.55	0.00	0.00	0.00	0.00	0.31	1.86	0.43	0.42	0.46	3.18	0.00	0.00	0.00	0.00	0.00	1.64	0.00	0.00	0.00	0.68	0.00	0.00	0.00
126	º®Ý®	Rubus buergeri	0.00	0.00	0.00	0.00	0.00	0.00	0.00	0.00	0.00	0.00	0.00	0.00	0.00	0.00	0.00	0.00	0.00	0.00	0.00	0.00	0.00	0.00	0.41	0.00	0.00	0.00	0.00	0.00	0.00	0.00	0.00	0.00	0.00	0.00	0.00	0.00	0.00	0.00	0.00	0.00
127	É½Ý®	Rubus corchorifolius	0.00	0.00	1.35	0.00	0.00	0.00	0.00	0.00	0.00	0.00	0.00	0.00	0.94	0.00	5.68	0.00	2.43	0.00	0.00	0.00	2.83	2.37	5.72	2.50	0.40	7.33	5.72	2.34	0.00	0.00	1.95	0.73	0.34	0.79	0.00	0.30	1.42	0.00	0.96	2.15
128	ÅîË‰	Rubus hirsutus	1.01	0.00	0.00	0.00	0.00	0.00	0.00	0.00	0.00	0.00	0.00	0.00	0.00	0.00	0.00	0.00	0.00	0.00	0.00	0.00	0.00	0.00	0.00	0.84	0.00	0.00	0.00	0.00	0.00	0.00	1.33	0.28	0.00	0.00	0.00	0.00	0.00	0.00	0.00	0.37
129	Ã©Ý®	Rubus parvifolius	0.00	0.00	0.00	0.00	0.00	0.00	0.00	0.00	0.00	0.00	0.00	0.00	0.00	0.00	0.00	0.00	0.00	0.00	0.00	0.00	0.75	0.40	0.00	0.00	0.00	0.00	1.16	0.00	0.00	0.00	0.00	0.00	0.00	0.00	0.00	0.00	0.00	0.00	0.64	0.45
130	¿ÕÐÄÅÝ	Rubus rosifolius	0.00	0.00	0.00	0.00	0.00	0.00	0.00	0.00	0.00	0.00	0.00	0.00	0.00	0.00	0.00	0.00	0.00	0.00	0.00	0.00	0.00	0.00	2.96	0.00	0.00	0.00	0.00	0.00	0.00	0.00	0.00	0.00	0.00	0.00	0.00	0.00	0.00	0.00	0.00	0.00
131	È¸Ã·ÌÙ	Sageretia thea	0.00	0.00	0.00	0.00	0.00	0.00	0.00	0.00	0.00	0.00	0.00	0.00	0.00	0.00	0.00	0.00	0.00	0.00	0.00	0.00	0.67	0.68	0.00	0.00	0.35	0.49	0.86	0.00	0.00	0.00	0.00	0.00	0.29	0.00	0.00	0.39	0.35	0.00	1.62	0.83
132	²ÝÉºº÷	Sarcandra glabra	0.00	0.00	0.69	0.00	0.00	0.00	0.00	0.00	0.00	0.00	0.00	0.00	0.00	0.00	0.00	0.00	0.00	0.00	0.00	0.00	0.00	0.00	0.00	0.00	0.00	0.00	0.00	0.00	0.00	0.00	0.00	0.00	0.00	0.00	0.00	0.00	0.00	0.00	0.00	0.00
133	Ä¾ºÉ	Schima superba	0.90	0.00	0.00	0.00	0.86	0.00	1.32	0.00	0.00	0.00	1.02	0.00	0.00	0.00	0.00	0.00	0.00	0.00	0.00	0.00	0.34	0.00	0.00	0.00	0.00	0.00	0.00	0.00	0.00	0.00	0.00	0.00	0.00	0.00	0.00	0.00	0.00	0.00	0.00	0.00
134	ÝÃÝÖ	Smilax china	5.76	5.31	2.41	4.76	1.90	3.94	6.29	6.18	3.39	1.65	4.19	3.16	3.62	4.48	6.75	8.53	3.03	8.10	9.97	5.44	5.32	3.22	2.95	1.48	1.60	2.81	4.06	6.82	3.56	2.89	6.49	1.61	2.58	1.76	3.58	0.86	1.91	2.16	2.57	2.69
135	ÍÁÜòÜß	Smilax glabra	0.00	4.14	0.00	0.00	0.00	0.63	1.20	3.01	1.51	0.00	0.51	0.55	0.00	0.86	1.28	3.25	0.00	2.32	1.15	1.59	1.08	1.06	1.27	1.48	0.00	3.84	0.00	0.00	1.88	3.32	0.94	0.77	1.30	1.44	1.46	1.46	1.39	2.64	0.00	0.45
136	Âí¼×ÝÃÝÖ	Smilax lanceifolia	0.85	0.00	4.77	0.00	1.12	1.94	1.67	0.00	0.00	1.63	0.00	26.95	0.00	0.00	0.00	0.00	0.00	0.00	0.77	4.71	0.00	0.00	0.00	0.00	0.00	0.00	0.00	0.74	0.00	0.00	0.00	0.88	0.00	2.95	0.28	0.62	2.09	1.85	0.00	0.33
137	»ÒÒ¶°²Ï¢Ïã	Styrax calvescens	0.00	0.00	0.00	0.00	0.00	0.00	0.00	0.00	0.00	0.00	0.00	0.00	0.00	0.00	0.00	0.00	0.00	0.00	0.00	0.00	0.00	0.00	0.00	0.00	0.00	0.00	0.00	0.88	0.00	0.00	0.00	0.00	0.00	0.00	0.00	0.00	0.00	0.00	0.00	0.00
138	±¡Ò¶É½·¯	Symplocos anomala	0.00	0.00	0.00	0.00	0.00	0.00	1.10	1.07	0.00	0.00	0.00	0.00	0.00	0.86	0.00	0.00	1.56	3.59	4.09	1.40	0.00	0.00	0.00	0.00	0.00	0.00	0.00	0.00	0.00	0.98	0.00	0.00	1.14	0.00	0.72	0.00	0.00	0.73	0.00	0.31
139	ÃÜ»¨É½·¯	Symplocos congesta	0.00	0.00	0.00	0.00	0.00	0.00	0.60	0.00	1.12	1.47	0.00	0.00	0.70	0.46	0.00	0.00	0.00	0.00	0.00	0.00	0.00	0.00	0.00	0.00	0.46	0.40	0.00	0.00	0.00	0.00	0.00	0.00	0.00	0.00	0.00	0.38	0.00	0.00	0.00	0.00
140	¹âÒ¶É½·¯	Symplocos lancifolia	1.45	1.37	3.57	0.00	0.73	0.00	0.00	0.00	1.81	4.90	0.00	0.00	0.38	2.54	0.00	2.11	3.17	2.72	4.94	1.52	0.77	0.53	0.00	0.00	0.00	0.00	0.00	0.00	2.03	1.48	0.49	0.00	0.00	0.00	0.00	0.29	0.99	0.00	0.00	0.00
141	Ö¦ËëÉ½·¯	Symplocos multipes	0.00	0.00	0.00	0.00	0.00	0.00	0.00	0.00	0.00	0.00	0.00	0.00	0.00	0.00	0.00	0.00	0.00	0.00	0.00	0.00	0.00	0.30	0.00	0.00	0.00	0.00	0.00	0.00	0.00	0.00	0.00	0.00	0.00	0.00	0.00	0.00	0.00	0.00	0.00	0.00
142	ÀÏÊóÊ¸	Symplocos stellaris	0.00	0.00	0.00	0.00	0.00	0.00	0.00	0.00	0.00	0.00	0.00	0.00	0.00	0.00	0.00	0.00	0.00	0.00	0.00	0.00	0.00	0.00	0.00	0.00	0.00	0.00	0.00	0.00	0.00	0.00	0.00	0.00	0.00	0.91	0.00	0.00	0.00	0.00	0.00	0.00
143	É½·¯	Symplocos sumuntia	10.43	8.92	8.43	8.24	8.24	7.32	5.22	6.81	11.59	9.60	4.63	2.44	8.84	4.18	3.14	3.89	0.00	10.69	7.34	10.38	6.18	2.86	0.77	0.00	4.09	1.87	3.10	10.31	6.75	13.18	5.97	2.27	3.94	1.35	6.22	4.50	6.21	5.92	0.80	0.35
144	°×Ì´	Symplocos tanakana	1.09	1.13	0.69	0.00	0.00	1.21	0.72	2.53	0.00	0.00	0.00	0.00	1.81	1.58	0.00	0.66	0.00	0.00	1.21	0.00	0.00	0.00	0.00	0.00	0.00	0.00	0.00	2.28	0.00	0.00	0.47	0.00	0.47	0.00	0.00	0.31	1.48	0.00	0.00	1.44
145	³àéª	Syzygium buxifolium	0.00	0.00	0.00	0.00	0.00	0.00	0.00	0.00	0.00	0.00	0.00	0.00	0.00	0.00	0.00	0.00	0.00	0.00	0.58	0.00	0.00	0.00	0.00	0.00	0.00	0.00	0.00	0.00	0.00	0.00	0.00	0.00	1.02	0.00	0.34	0.00	0.40	0.00	0.00	0.00
146	ºìÁÛÆÑÌÒ	Syzygium hancei	0.00	0.00	3.24	0.66	2.73	1.78	2.29	0.00	5.97	9.63	9.59	8.78	0.76	5.89	0.64	0.68	0.80	0.00	2.58	3.24	1.13	1.59	0.00	0.00	0.35	0.98	0.00	0.00	26.78	12.98	0.96	0.00	0.34	0.00	0.00	2.58	1.31	4.10	0.00	0.32
147	°×»¨¿àµÆÁý	Tarenna mollissima	0.00	0.00	0.00	0.00	0.00	0.00	0.00	0.00	0.00	0.62	0.00	0.51	0.00	0.00	0.00	0.00	0.00	0.00	0.00	0.00	0.00	0.00	0.00	0.41	0.35	0.00	0.00	0.00	0.00	0.00	0.00	2.52	5.23	2.06	3.20	3.74	0.91	1.93	0.00	0.00
148	¹ýÂ·¾ª	Tashiroea quadrangularis	1.02	0.00	0.48	0.00	0.00	0.00	0.00	0.00	0.00	0.00	0.00	0.00	0.00	0.00	0.00	0.00	0.00	0.00	0.00	0.00	0.00	0.00	0.00	0.00	0.00	0.00	0.00	0.00	0.00	0.00	0.00	0.00	0.00	0.00	0.00	0.00	0.00	0.00	0.00	0.00
149	Ïã´»	Toona sinensis	0.00	0.00	0.00	0.00	0.00	0.00	0.00	0.00	0.00	0.00	0.00	0.00	0.00	0.00	0.00	0.00	0.00	0.00	0.00	0.00	0.00	0.00	0.00	0.44	0.00	0.00	0.00	0.00	0.00	0.00	0.00	0.00	0.00	0.00	0.00	0.00	0.00	0.00	0.00	0.00
150	Ò°Æá	Toxicodendron succedaneum	0.69	0.00	0.00	1.44	0.00	0.74	0.69	1.12	0.00	2.72	0.00	1.25	1.17	2.31	1.34	6.68	0.00	0.91	0.57	2.07	4.25	4.34	2.24	3.87	3.40	2.22	0.82	0.80	1.55	1.24	1.33	2.38	2.26	2.32	0.30	1.33	4.30	1.96	3.18	1.65
151	É½ÓÍÂé	Trema cannabina var. dielsiana	0.00	0.00	0.00	0.00	0.00	0.00	0.00	0.91	0.00	0.00	0.00	0.00	0.00	0.00	0.00	0.00	0.00	0.00	0.00	0.00	0.00	0.00	0.00	0.00	0.00	0.00	2.87	0.00	0.00	0.00	0.00	0.00	0.00	0.00	0.00	0.00	0.00	0.00	0.00	0.00
152	É½»ÆÂé	Trema tomentosa	0.00	0.00	0.00	0.00	0.00	0.00	0.00	0.00	0.00	0.00	0.00	0.00	0.00	0.00	0.00	0.55	0.00	0.00	0.00	0.00	0.00	0.00	0.00	0.00	0.00	0.00	0.00	0.00	0.00	0.00	0.00	0.00	0.00	0.00	0.00	0.00	0.00	0.00	0.00	0.00
153	É½ÎÚèê	Triadica cochinchinensis	0.00	0.00	0.00	0.00	0.00	0.00	0.60	0.00	0.00	0.00	0.00	0.00	0.45	0.00	0.00	0.00	0.00	0.00	0.00	0.00	0.00	0.00	0.00	0.00	0.00	0.55	0.00	0.00	0.00	0.00	0.00	0.00	0.00	0.00	0.00	0.00	0.00	0.00	0.00	0.00
154	ÎÚèê	Triadica sebifera	0.00	0.00	0.00	0.00	0.00	0.00	0.00	0.00	0.00	0.00	0.00	0.00	0.00	0.00	0.73	1.11	0.00	0.00	0.00	0.00	0.40	0.00	0.59	0.00	0.00	0.00	0.34	0.00	0.00	0.00	0.00	2.35	0.00	0.00	0.00	0.00	0.44	0.00	0.00	0.00
155	ÍÞ¶ùÌÙ	Tylophora ovata	0.00	0.00	0.00	0.00	0.00	0.00	0.00	0.00	0.00	0.00	0.00	0.00	0.40	0.00	0.00	0.00	0.00	0.00	0.00	0.00	0.00	0.00	0.00	0.00	0.00	0.00	0.00	0.00	0.00	0.00	0.00	0.00	0.00	0.28	0.00	0.00	0.00	0.00	0.00	0.00
156	µØÌÒ»¨	Urena lobata	0.00	0.00	0.00	3.15	0.00	0.00	0.00	0.00	0.00	0.00	0.00	0.00	0.00	0.00	0.00	0.00	0.00	0.00	0.00	0.00	0.00	0.00	0.00	0.00	0.39	0.39	0.75	0.00	0.00	0.00	4.99	0.00	0.00	0.28	0.31	0.00	0.36	0.00	0.00	1.24
157	èóÌì»¨	Urena procumbens	0.00	0.00	0.00	0.00	0.00	0.00	0.00	0.00	0.00	0.00	0.00	0.00	0.00	0.00	0.00	0.00	0.00	0.00	0.00	0.00	0.00	0.00	0.00	0.00	0.00	0.00	0.00	0.00	0.00	0.00	3.05	2.04	0.00	0.00	0.00	0.00	0.00	0.00	0.37	2.56
158	ÄÏÖò	Vaccinium bracteatum	0.00	8.43	1.70	1.07	0.64	2.17	0.00	1.37	0.00	0.00	3.13	0.49	0.00	0.00	1.31	3.67	0.00	3.17	0.00	0.00	0.00	0.00	0.00	2.61	0.64	0.00	0.00	0.00	0.00	0.00	0.00	0.00	0.00	0.00	0.00	0.00	0.00	0.00	0.00	0.00
159	½­ÄÏÔ½éÙ	Vaccinium mandarinorum	0.00	0.00	0.00	0.00	0.00	0.00	0.00	0.00	1.08	0.00	0.00	0.00	0.00	0.64	0.00	1.44	0.72	0.00	0.00	0.00	0.00	0.00	0.00	0.00	0.00	0.00	0.00	0.00	0.00	0.00	0.00	0.00	0.00	0.00	0.00	0.00	0.00	0.00	0.00	0.00
160	Ä¾ÓÍÍ©	Vernicia montana	0.00	0.00	0.00	0.00	0.00	0.00	0.00	0.00	0.00	0.00	0.00	0.00	0.00	0.00	0.00	0.00	0.71	0.00	0.00	0.00	0.00	0.00	0.41	0.00	0.00	0.00	0.00	0.00	0.00	0.00	0.00	0.00	0.00	0.00	0.00	0.00	0.00	0.00	0.00	0.00
161	¼ÔÉo	Viburnum dilatatum	0.00	0.00	0.00	0.00	0.00	0.00	0.00	0.00	0.00	0.00	0.00	0.00	0.00	0.00	0.00	0.00	0.00	0.00	0.00	0.00	0.00	0.00	0.00	0.00	0.00	0.00	0.00	0.00	0.00	0.00	0.00	0.28	0.00	0.00	0.00	0.00	0.00	0.00	0.00	0.00
162	ÄÏ·½¼ÔÉo	Viburnum fordiae	0.66	0.00	0.00	2.81	0.00	0.84	0.00	0.00	0.00	0.00	0.00	0.00	0.72	0.43	3.56	0.00	3.70	2.44	1.85	0.00	0.00	0.00	1.04	0.00	0.41	1.52	2.14	2.25	0.00	0.00	0.49	0.00	1.01	0.28	0.00	0.00	0.00	0.76	0.47	0.69
163	Äµ¾£	Vitex negundo var. cannabifolia	0.00	0.00	0.00	0.00	0.00	0.00	0.00	0.00	0.00	0.00	0.00	0.00	0.00	0.00	0.00	0.00	0.00	0.00	0.00	0.00	0.00	0.00	0.00	0.00	0.00	0.00	0.00	0.00	0.00	0.00	0.00	0.00	0.00	0.28	0.00	0.00	0.00	0.00	0.00	0.00
164	É½Äµ¾£	Vitex quinata	0.00	0.00	0.00	1.46	0.00	0.00	0.00	0.00	0.00	0.00	0.00	0.00	0.00	0.00	0.00	0.00	0.00	0.00	0.00	0.00	0.00	0.36	0.00	1.09	0.00	0.00	0.41	0.00	0.00	0.00	0.00	1.32	0.00	0.29	0.00	0.00	0.00	0.00	0.33	1.42
165	µ¥Ò¶Âû¾£	Vitex rotundifolia	0.00	0.00	0.00	0.00	0.00	0.00	0.00	0.00	0.00	0.00	0.00	0.00	0.00	0.00	0.00	0.00	0.00	0.00	0.00	0.00	0.00	0.00	0.00	0.00	0.00	0.00	0.00	0.00	0.00	0.00	0.00	0.99	0.00	0.00	0.00	0.00	0.00	0.00	0.00	0.00
166	ÁË¸èÍõ	Wikstroemia indica	0.00	0.00	0.00	0.00	0.00	0.00	0.00	0.00	0.00	0.00	0.00	0.00	0.00	0.00	0.00	0.00	0.00	0.00	0.00	0.00	0.00	0.00	0.00	0.00	0.00	0.00	1.45	0.00	0.00	0.00	0.00	0.00	0.00	0.00	0.00	0.00	0.00	0.00	0.00	0.00
167	°×»¨Üé»¨	Wikstroemia trichotoma	0.00	0.00	0.46	0.87	0.00	0.00	0.00	0.00	0.00	0.00	0.66	0.43	1.43	0.00	1.26	1.43	0.00	0.00	0.00	0.00	0.00	0.00	0.00	2.14	0.38	0.87	0.00	0.00	0.00	0.00	2.39	0.00	0.34	0.00	0.00	0.00	0.40	0.00	0.00	0.00
168	×õÄ¾	Xylosma congesta	0.00	0.00	0.00	0.00	0.00	0.00	0.00	0.00	0.00	0.00	0.00	0.88	0.00	0.00	0.00	0.00	0.51	0.00	0.00	0.00	0.00	0.00	0.00	0.00	1.36	0.00	0.00	0.00	0.00	0.00	0.00	0.67	0.58	0.00	3.19	0.44	0.00	0.00	0.00	1.93
169	´»Ò¶»¨½·	Zanthoxylum ailanthoides	0.00	0.00	0.00	0.00	0.00	0.00	0.00	0.00	0.00	0.00	0.00	0.00	0.00	0.00	0.00	0.00	0.00	0.00	0.00	0.00	0.00	0.00	0.00	0.00	0.00	0.00	0.40	0.00	0.00	0.00	0.00	0.00	0.00	0.00	0.00	0.00	0.00	0.00	0.00	0.00
170	º{™é»¨½·	Zanthoxylum avicennae	0.00	0.00	2.14	0.00	0.00	0.00	0.00	0.00	0.00	3.59	0.51	3.07	0.38	0.00	0.00	0.00	3.85	0.00	0.00	0.00	0.37	0.67	2.20	0.91	2.68	2.38	0.00	0.00	0.00	0.00	0.43	3.27	1.72	1.95	0.63	0.28	0.45	0.00	1.37	0.00
171	Á½ÃæÕë	Zanthoxylum nitidum	0.00	0.00	0.95	2.08	0.63	0.00	0.00	0.00	0.00	0.62	0.00	0.00	0.38	0.00	0.74	0.00	2.69	0.00	0.00	0.00	3.47	1.88	0.00	1.40	1.61	0.39	1.11	0.00	0.00	0.00	1.56	1.37	1.29	0.57	0.98	0.78	3.53	0.00	3.11	0.00
