# Supplementary material for: Interspecific Association and Environmental Interpretation of Dominant Species in Shrub Layer of Pinus massoniana Community on Chinese Islands
Source: Ecol Evol. 2024 Dec 5;14(12):e70647. doi: 10.1002/ece3.70647 (PMC11620846; doi:10.1002/ece3.70647)
Supplement: Supplementary file 1 — Appendices tables [file ECE3-14-e70647-s001.zip › ece370647-sup-0002-AppendixS2.csv]

	Hh	Lr	Ss	Rt	Mp	Sc	Gj	Am	Pa1	Mm	Sh	Lc	Ip	Mp	Ia	Ts	Pa2	En	Sl	Rc	Sg	It	As
1	1.40	5.97	10.43	3.43	9.39	5.76	11.44	3.47	2.78	0.00	0.00	0.00	3.28	6.30	0.00	0.69	6.88	0.84	0.85	0.00	0.00	0.00	0.00
2	0.00	4.86	8.92	20.55	2.29	5.31	13.26	7.74	0.00	6.42	0.00	0.00	1.64	0.00	1.70	0.00	5.98	0.00	0.00	0.00	4.14	0.00	0.00
3	13.56	1.89	8.43	0.00	4.64	2.41	2.82	7.37	4.76	0.87	3.24	4.51	0.49	4.09	0.00	0.00	0.00	3.69	4.77	1.35	0.00	0.00	1.75
4	10.70	7.84	8.24	0.95	6.11	4.76	2.93	4.60	13.08	0.00	0.66	0.00	3.24	4.13	0.00	1.44	3.32	0.00	0.00	0.00	0.00	0.00	0.00
5	4.99	17.70	8.24	13.30	0.77	1.90	6.49	3.15	1.73	1.24	2.73	8.58	2.06	4.94	0.00	0.00	0.00	0.00	1.12	0.00	0.00	0.00	1.05
6	0.00	10.72	7.32	15.09	2.97	3.94	6.86	11.27	0.94	0.00	1.78	1.18	2.60	4.79	1.59	0.74	0.00	1.27	1.94	0.00	0.63	1.88	1.71
7	6.22	10.71	5.22	0.58	5.22	6.29	2.07	3.34	2.77	2.21	2.29	0.00	5.76	3.94	0.00	0.69	22.35	1.12	1.67	0.00	1.20	0.00	1.49
8	0.00	9.46	6.81	10.47	3.64	6.18	1.16	7.53	0.00	4.02	0.00	0.00	5.78	0.00	2.28	1.12	0.00	2.41	0.00	0.00	3.01	0.00	9.16
9	0.73	10.28	11.59	22.46	0.00	3.39	4.89	4.12	0.00	0.00	5.97	3.85	7.16	0.00	0.00	0.00	0.00	5.78	0.00	0.00	1.51	1.35	0.00
10	5.28	0.62	9.60	0.00	1.88	1.65	0.78	0.69	1.78	2.72	9.63	2.10	0.62	11.28	16.17	2.72	0.00	3.52	1.63	0.00	0.00	3.47	0.73
11	1.32	22.07	4.63	4.57	2.79	4.19	2.33	5.62	1.04	0.00	9.59	5.32	3.73	1.69	2.15	0.00	0.00	6.78	0.00	0.00	0.51	0.00	1.73
12	3.82	5.69	2.44	1.03	4.60	3.16	2.90	0.64	2.77	1.55	8.78	0.00	2.28	7.70	3.01	1.25	0.00	0.49	26.95	0.00	0.55	0.00	3.62
13	6.43	5.39	8.84	3.41	6.51	3.62	3.14	2.88	9.25	7.15	0.76	0.00	1.43	0.40	4.20	1.17	0.00	3.27	0.00	0.94	0.00	0.00	0.38
14	2.68	5.37	4.18	5.29	13.44	4.48	6.30	5.20	1.11	4.90	5.89	0.00	3.86	1.10	5.10	2.31	1.97	2.73	0.00	0.00	0.86	0.94	0.00
15	5.53	4.58	3.14	0.00	12.12	6.75	4.08	5.18	0.89	9.54	0.64	0.00	4.85	0.82	3.81	1.34	0.64	0.00	0.00	5.68	1.28	0.63	0.00
16	2.08	4.18	3.89	7.02	6.76	8.53	4.01	4.48	0.00	9.08	0.68	0.00	0.66	3.04	5.98	6.68	3.77	0.00	0.00	0.00	3.25	0.00	0.56
17	10.46	5.28	0.00	0.00	4.44	3.03	3.89	6.04	11.59	4.63	0.80	4.89	1.64	8.61	2.85	0.00	0.00	0.00	0.00	2.43	0.00	1.49	0.00
18	0.00	3.72	10.69	27.45	1.87	8.10	7.86	7.60	0.00	1.31	0.00	1.09	0.98	0.00	3.49	0.91	9.61	0.00	0.00	0.00	2.32	0.00	0.00
19	0.57	13.49	7.34	11.56	1.03	9.97	3.20	5.50	3.79	0.00	2.58	0.00	1.56	1.97	2.25	0.57	0.00	0.00	0.77	0.00	1.15	2.66	1.59
20	8.81	13.20	10.38	4.84	0.00	5.44	4.65	4.52	0.56	0.00	3.24	0.00	1.64	2.58	0.78	2.07	0.00	0.55	4.71	0.00	1.59	5.65	1.60
21	8.73	10.25	6.18	0.95	2.19	5.32	1.90	0.00	2.17	2.81	1.13	7.40	1.35	1.84	0.00	4.25	1.22	0.38	0.00	2.83	1.08	0.82	0.00
22	8.15	6.13	2.86	2.82	10.60	3.22	3.98	0.49	2.52	2.05	1.59	2.93	2.18	1.62	0.00	4.34	0.00	1.30	0.00	2.37	1.06	1.39	1.31
23	8.79	0.95	0.77	0.00	5.57	2.95	1.07	0.74	0.00	22.21	0.00	0.00	0.44	0.00	0.00	2.24	0.00	2.93	0.00	5.72	1.27	0.53	0.40
24	28.93	2.36	0.00	0.00	4.91	1.48	1.50	0.00	3.45	2.19	0.00	1.14	1.71	0.54	0.00	3.87	0.00	1.13	0.00	2.50	1.48	0.83	0.00
25	13.80	5.83	4.09	8.44	2.31	1.60	9.72	0.00	14.41	1.35	0.35	1.48	1.10	0.44	0.00	3.40	0.00	0.35	0.00	0.40	0.00	1.93	1.48
26	9.67	3.33	1.87	6.75	5.07	2.81	3.00	0.70	3.69	5.72	0.98	4.17	2.96	0.00	0.00	2.22	0.00	0.00	0.00	7.33	3.84	3.84	0.79
27	5.39	0.93	3.10	0.00	6.02	4.06	0.00	1.04	1.34	2.40	0.00	4.42	1.21	0.44	0.37	0.82	0.00	2.04	0.00	5.72	0.00	0.99	0.00
28	0.72	4.10	10.31	8.89	0.92	6.82	4.41	11.63	0.00	0.89	0.00	18.23	1.99	0.00	0.00	0.80	4.22	0.00	0.74	2.34	0.00	0.00	0.00
29	0.54	5.99	6.75	8.75	3.31	3.56	0.64	8.74	0.64	0.65	26.78	2.23	1.28	0.00	7.90	1.55	0.00	1.39	0.00	0.00	1.88	0.00	1.58
30	1.30	4.68	13.18	22.62	0.00	2.89	4.08	4.96	0.00	3.61	12.98	2.56	2.45	0.00	0.99	1.24	0.00	4.40	0.00	0.00	3.32	1.96	2.19
31	0.57	1.34	5.97	2.90	4.17	6.49	3.44	5.94	0.93	11.67	0.96	11.61	2.11	0.00	2.09	1.33	0.00	5.66	0.00	1.95	0.94	0.43	0.44
32	18.92	1.96	2.27	0.00	12.81	1.61	2.14	0.00	0.70	0.44	0.00	0.47	2.16	0.74	0.00	2.38	0.00	1.29	0.88	0.73	0.77	2.96	1.46
33	6.47	5.08	3.94	5.58	1.92	2.58	5.77	0.56	0.00	0.78	0.34	12.59	1.22	0.95	0.00	2.26	0.00	0.37	0.00	0.34	1.30	1.66	2.93
34	13.71	1.80	1.35	0.00	6.29	1.76	4.16	1.15	1.08	1.98	0.00	0.00	2.31	0.61	0.00	2.32	0.00	0.32	2.95	0.79	1.44	1.40	1.32
35	12.63	9.80	6.22	0.00	2.93	3.58	3.54	0.28	2.24	0.00	0.00	0.30	2.00	0.35	0.00	0.30	0.00	0.47	0.28	0.00	1.46	1.28	0.74
36	9.99	5.30	4.50	1.80	1.66	0.86	5.51	1.55	12.36	0.00	2.58	3.62	2.05	7.97	3.07	1.33	0.00	0.61	0.62	0.30	1.46	0.58	0.83
37	8.93	2.83	6.21	0.82	11.31	1.91	1.25	2.30	7.37	1.50	1.31	1.05	4.46	2.50	0.93	4.30	0.00	1.80	2.09	1.42	1.39	1.28	0.36
38	10.63	6.63	5.92	0.77	5.01	2.16	2.67	6.19	9.13	0.00	4.10	2.97	5.51	0.89	2.46	1.96	0.00	0.49	1.85	0.00	2.64	1.11	0.43
39	31.86	5.28	0.80	0.00	5.88	2.57	0.82	0.00	4.96	1.82	0.00	0.00	1.40	0.00	0.00	3.18	0.44	0.36	0.00	0.96	0.00	1.18	0.32
40	21.03	1.81	0.35	0.00	11.81	2.69	0.43	0.00	2.69	5.53	0.32	0.41	1.63	0.32	0.00	1.65	2.35	0.32	0.33	2.15	0.45	0.34	0.00
