# Supplementary material for: Interspecific Association and Environmental Interpretation of Dominant Species in Shrub Layer of Pinus massoniana Community on Chinese Islands
Source: Ecol Evol. 2024 Dec 5;14(12):e70647. doi: 10.1002/ece3.70647 (PMC11620846; doi:10.1002/ece3.70647)
Supplement: Supplementary file 1 — Appendices tables [file ECE3-14-e70647-s001.zip › ece370647-sup-0004-AppendixS4.csv]

Sample plot No.	Longitude	Latitude	Elevation /(m)	Slope aspect	Slope /(¡ã)	Slope position	Crown density	Distance from coastline/(km)	Distance to the nearest island/(km)	Distance to the mainland/(km)	Air Temperature/(¡æ)	Precipitation /(mm/a)	Wind speed /(m/s)
S2	119¡ã40¡ä47.12¡å	26¡ã39¡ä09.55¡å	81.1	SE160(SU)	30	Up	0.75	1.508	2.824	3.761	19.864	1328.361	1.072
S3	119¡ã39¡ä33.26¡å	26¡ã39¡ä53.18¡å	178.4	N353(SH)	30	Up	0.8	0.596	1.455	3.488	19.989	1327.944	0.964
S4	119¡ã39¡ä20.11¡å	26¡ã39¡ä51.20¡å	71.9	NW312(HSH)	30	Middle	0.75	0.302	1.238	3.222	19.989	1327.944	0.952
S5	119¡ã39¡ä32.59¡å	26¡ã39¡ä57.99¡å	123.2	W261(HSU)	37	Up	0.68	0.515	1.573	3.395	19.989	1327.944	0.964
S6	119¡ã40¡ä22.00¡å	26¡ã39¡ä43.00¡å	175.5	SE155(HSU)	32	Middle	0.8	1.652	2.316	4.659	19.481	1330.194	1.097
S7	119¡ã40¡ä16.47¡å	26¡ã40¡ä10.93¡å	40.7	NW289(HSH)	24	Low	0.75	0.911	2.657	4.21	20.042	1331.361	1.063
S8	119¡ã40¡ä10.60¡å	26¡ã40¡ä07.14¡å	96	NE23(SH)	23	Low	0.8	1.096	2.458	4.126	19.481	1330.194	1.052
S9	119¡ã44¡ä53.67¡å	26¡ã40¡ä25.00¡å	126	SW205(SU)	30	Up	0.55	0.512	1.738	4.035	19.436	1320.167	0.767
S10	119¡ã44¡ä35.47¡å	26¡ã39¡ä58.77¡å	157.2	S180(SU)	30	Up	0.93	0.491	2.024	4.549	19.894	1325.778	0.69
S11	119¡ã44¡ä46.93¡å	26¡ã40¡ä00.68¡å	133	SW191(SU)	30	Middle	0.95	0.368	1.749	4.615	19.892	1322.5	0.767
S12	119¡ã44¡ä44.44¡å	26¡ã39¡ä59.58¡å	140.9	NE47(SH)	30	Middle	0.9	0.38	1.8	4.622	19.892	1322.5	0.69
S13	119¡ã42¡ä04.34¡å	26¡ã38¡ä33.02¡å	109.1	SW224(SU)	28	Low	0.6	0.152	3.428	3.287	19.991	1323.15	1.074
S14	119¡ã41¡ä55.43¡å	26¡ã38¡ä29.77¡å	109.1	SW197(SU)	35	Low	0.6	0.031	3.35	3.251	20.043	1323.28	1.094
S15	119¡ã40¡ä46.81¡å	26¡ã39¡ä11.85¡å	92.1	SE119(HSU)	26	Middle	0.8	1.581	2.815	3.829	19.864	1328.361	1.072
S16	119¡ã40¡ä40.70¡å	26¡ã39¡ä06.44¡å	49.4	SE151(HSU)	32	Low	0.65	1.42	2.65	3.626	20.206	1319.333	1.072
S17	119¡ã40¡ä19.56¡å	26¡ã38¡ä53.23¡å	55	SE115(HSU)	22	Low	0.6	1.057	2.136	3.12	20.05	1326.528	0.929
S18	119¡ã39¡ä09.64¡å	26¡ã39¡ä46.10¡å	36.2	NW294(HSH)	22	Low	0.58	0.181	1.016	3.102	19.989	1327.944	0.946
S19	119¡ã41¡ä11.56¡å	26¡ã40¡ä14.92¡å	89.3	NE39(SH)	27	Low	0.88	0.41	1.185	4.185	19.953	1332	1.111
S20	119¡ã41¡ä16.77¡å	26¡ã40¡ä12.60¡å	64	NE35(SH)	30	Low	0.85	0.446	1.072	4.217	19.953	1332	1.123
Q1	119¡ã45¡ä49.49¡å	26¡ã36¡ä45.54¡å	83.2	SW197(SU)	28	Middle	0.7	0.373	0.694	2.218	19.978	1304.139	1.247
Q2	119¡ã45¡ä54.47¡å	26¡ã36¡ä44.06¡å	74.4	SW212(SU)	26	Middle	0.8	0.376	0.825	1.975	19.978	1304.139	1.246
Q3	119¡ã45¡ä49.49¡å	26¡ã37¡ä14.24¡å	160.7	NW342(SH)	24	Middle	0.67	0.364	1.197	2.823	19.831	1305.028	1.214
Q4	119¡ã45¡ä51.85¡å	26¡ã37¡ä19.87¡å	92.4	N7(SH)	34	Middle	0.8	0.205	1.375	2.991	19.831	1305.028	1.215
Q5	119¡ã45¡ä32.05¡å	26¡ã37¡ä02.60¡å	36.9	SW219(SU)	34	Low	0.8	0.118	0.631	2.231	19.901	1304.81	1.22
Q6	119¡ã45¡ä33.29¡å	26¡ã37¡ä04.47¡å	58.1	SW242(SU)	35	Middle	0.8	0.185	0.698	2.301	19.893	1304.76	1.224
C1	119¡ã48¡ä34.85¡å	26¡ã40¡ä11.21¡å	26	SW208(SU)	38	Up	0.65	0.054	1.515	2.206	19.908	1299.54	0.857
C2	119¡ã48¡ä43.84¡å	26¡ã40¡ä35.66¡å	49.2	S175(SU)	36	Middle	0.95	0.25	0.761	1.57	19.883	1301.361	0.795
C3	119¡ã48¡ä02.29¡å	26¡ã41¡ä07.33¡å	54.2	N351(SH)	26	Low	0.93	0.175	1.417	0.546	19.682	1311.06	0.683
C4	119¡ã48¡ä20.11¡å	26¡ã40¡ä57.27¡å	56.6	NE71(HSH)	33	Low	0.65	0.079	1.143	0.734	19.772	1308.833	0.715
C5	119¡ã48¡ä43.16¡å	26¡ã40¡ä48.40¡å	16.2	NE55(SH)	27	Low	0.55	0.029	0.541	1.22	19.892	1303.472	0.795
J1	119¡ã48¡ä24.42¡å	26¡ã34¡ä14.67¡å	104.7	E88(HSH)	37	Up	0.7	0.321	0.961	1.816	19.681	1270.472	1.838
J2	119¡ã48¡ä35.68¡å	26¡ã34¡ä15.09¡å	44.6	E83(HSH)	24	Middle	0.8	0.14	0.891	2.066	19.681	1270.472	1.819
J3	119¡ã48¡ä08.40¡å	26¡ã34¡ä16.59¡å	47.7	NE38(SH)	38	Middle	0.7	0.228	1.239	1.561	19.688	1273.16	1.842
J4	119¡ã47¡ä59.29¡å	26¡ã34¡ä17.35¡å	19.3	N3(SH)	28	Low	0.78	0.14	1.43	1.44	19.695	1274.56	1.854
B1	119¡ã46¡ä31.03¡å	26¡ã41¡ä06.06¡å	99.5	SW225(SU)	34	Up	0.68	0.328	1.737	2.078	19.614	1321.19	0.703
B2	119¡ã47¡ä01.63¡å	26¡ã41¡ä23.15¡å	45.8	SE127(HSU)	22	Up	0.75	0.125	0.988	1.099	19.617	1321.5	0.65
B3	119¡ã47¡ä03.07¡å	26¡ã41¡ä23.62¡å	44.6	E83(HSH)	24	Middle	0.8	0.084	0.957	1.062	19.681	1270.472	1.819
D1	119¡ã47¡ä39.27¡å	26¡ã36¡ä09.74¡å	57	NW282(HSU)	31	Up	0.85	0.227	1.073	2.134	19.928	1283.833	1.608
D2	119¡ã47¡ä45.28¡å	26¡ã36¡ä15.55¡å	63	NW291(HSU)	23	Low	0.75	0.13	0.983	2.375	19.928	1283.833	1.617
