# Supplementary material for: Interspecific Association and Environmental Interpretation of Dominant Species in Shrub Layer of Pinus massoniana Community on Chinese Islands
Source: Ecol Evol. 2024 Dec 5;14(12):e70647. doi: 10.1002/ece3.70647 (PMC11620846; doi:10.1002/ece3.70647)
Supplement: Supplementary file 1 — Appendices tables [file ECE3-14-e70647-s001.zip › ece370647-sup-0005-AppendixS5.csv]

Sample plot No.	pH	T-K (g/kg)	A-K (mg/kg)	T-P (g/kg)	A-P (mg/kg)	T-N (g/kg)	A-N (mg/kg)	SOM (g/kg)	S (g/kg)
S1	4.55	1.17	73.71	0.09	2.31	1.03	172.12	31.48	1.36
S2	4.66	0.41	52.89	0.06	1.4	0.72	157.09	23.36	1.62
S3	4.65	4.71	76.73	0.19	1.33	1.47	119.25	38.39	0.97
S4	4.66	3.19	44.26	0.34	3.95	1.67	161.4	43.98	0.97
S5	4.64	3.19	51.64	0.1	1.55	0.74	141.96	20.99	1.51
S6	4.44	6.95	32.71	0.26	1.1	1.38	179.98	47.05	1.34
S7	4.41	4.78	91.24	0.21	1.43	1.84	224.79	48.87	1.78
S8	4.3	5.04	45.62	0.11	1.8	1.33	214.71	45.98	1.46
S9	4.36	9.84	45.62	0.1	0.96	1.24	163.96	48.45	1.81
S10	4.6	3.68	51.89	0.12	1.51	1.22	152.48	37.95	0.87
S11	4.61	3.16	74.07	0.16	0.92	1.31	167.87	41.78	0.49
S12	4.61	3.32	102.86	0.15	1.24	1.64	231.32	42.81	1.49
S13	4.62	7.14	84.01	0.16	1.35	0.96	140.5	39.87	1.02
S14	4.67	8.82	84.01	0.19	1.68	1.38	180.03	41.16	1.64
S15	4.49	3.69	112.7	0.17	1.12	1.65	148.91	41.2	1.37
S16	4.67	2.07	55.02	0.09	1.31	1.06	136.17	29.22	1.69
S17	4.45	2.05	74.81	0.11	3.17	0.87	178.88	22.06	0.82
S18	4.68	7.59	23.69	0.23	0.85	1.36	166.64	45.7	1.07
S19	4.44	6.7	44.71	0.19	1.02	1.79	192.54	52.85	1.22
S20	4.22	9.06	44.48	0.21	1.3	1.3	204.37	34.74	0.5
Q1	4.92	2.66	55.58	0.15	1.63	1.32	80.06	37.04	1.36
Q2	5.37	2.51	44.71	0.17	0.66	1.35	76.42	35.35	1.62
Q3	5.21	2.52	34.5	0.16	0.61	1.13	68.5	31.23	0.97
Q4	5.14	1.69	63.51	0.21	1.16	1.54	90.79	43.13	0.97
Q5	5.05	2.85	75.57	0.17	1.12	1.72	118.29	44.19	1.51
Q6	5.31	2.61	53.93	0.14	0.78	1.04	84.51	31.23	1.34
C1	5.96	2.38	42.18	0.27	1.46	1.06	76.42	33.1	1.78
C2	4.82	3.04	93.48	0.19	0.64	1.01	102.75	37.69	1.46
C3	4.17	8.28	45.16	0.26	1.99	2.08	196.67	48.3	1.81
C4	4.32	9.71	35.56	0.22	2.21	1.46	164.1	64.02	0.87
C5	4.58	2.82	93.48	0.17	1.08	1.57	120.43	46.56	0.49
J1	4.66	3.81	126.26	0.28	1.62	2.1	250.19	54.73	1.49
J2	4.57	4.76	63.82	0.19	0.97	1.36	419.77	44.18	1.02
J3	4.37	4.8	44.48	0.18	0.98	1.24	135.82	50.28	1.64
J4	5.05	2.46	72.28	0.31	1.25	1.12	111.29	41.06	1.37
B1	4.82	2.69	74.44	0.17	1.86	1.51	126.13	49.71	1.69
B2	4.81	2.9	56.15	0.18	1.36	1.38	179.45	41.1	0.82
B3	5	4.43	145.07	0.22	1.36	2.2	205.19	65.73	1.07
D1	5.01	3.68	90.37	0.22	1.09	1.7	143.8	54.99	1.22
D2	4.82	4.71	118.48	0.21	0.69	1.38	147.95	44.92	0.5
