# Supplementary material for: Interspecific Association and Environmental Interpretation of Dominant Species in Shrub Layer of Pinus massoniana Community on Chinese Islands
Source: Ecol Evol. 2024 Dec 5;14(12):e70647. doi: 10.1002/ece3.70647 (PMC11620846; doi:10.1002/ece3.70647)
Supplement: Supplementary file 1 — Appendices tables [file ECE3-14-e70647-s001.zip › ece370647-sup-0006-AppendixS6.csv]

	Hh	Lr	Ss	Rt	Mp	Sc	Gj	Am	Pa1	Mm	Sh	Lc	Ip	Mp	Ia	Ts	Pa2	En	Sl	Rc	Sg	It	As
1	0	3.72	10.69	27.45	1.87	8.1	7.86	7.6	0	1.31	0	1.09	0.98	0	3.49	0.91	9.61	0	0	0	2.32	0	0
2	3.361987618	5.450764746	7.090024353	12.57034921	2.846666667	3.25937631	4.004928734	5.658246246	0.313333333	8.605575591	4.919292713	1.246959618	1.82995204	1.596666667	0.860682688	1.406747761	0	2.865096492	0.646666667	1.906666667	1.740305982	1.458048701	1.431859207
3	5.400149655	7.679633835	6.491178219	6.872689451	4.110605086	4.704104741	2.845930847	4.188204803	2.556941949	1.233333333	4.535237095	1.492222222	2.928600601	1.261455999	1.508788778	1.581562392	0.368888889	1.532222222	0.937091183	0.986666667	1.293755876	1.493761655	1.839835385
4	5.668571429	6.252857143	6.415714286	7.055714286	4.324285714	3.918571429	4.384285714	2.722857143	2.391428571	4.212857143	2.351428571	3.328571429	1.964285714	3.371428571	3.54	2.881428571	1.567142857	0.814285714	0.691428571	1.654285714	1.957142857	1.344285714	0.498571429
5	17.7	3.72	1.97	2.79	3.415	2.03	3.635	0.28	1.725	1.485	0.17	6.865	1.465	0.745	0	3.065	0	0.75	0	1.42	1.39	1.245	1.465
6	9.022439661	8.020296526	5.471471422	2.605170322	4.023393768	3.061927659	5.607406834	3.475370928	7.025628557	0.978571429	2.365714286	2.874285714	2.041684743	4.206881746	1.152857143	0.816707637	0.982773444	1.819841784	0.931409149	0.64	0.49	0.754285714	0.932857143
7	4.555	5.38	6.51	4.35	9.975	4.05	4.72	4.04	5.18	6.025	3.325	0	2.645	0.75	4.65	1.74	0.985	3	0	0.47	0.43	0.47	0.19
8	9.8425	5.3575	5.575	3.0925	4.0475	5.5425	2.685	5.2275	2.165	4.1475	0.8125	7.46	2.815	0.985	0.5225	1.5	6.7525	1.785	0.6025	1.3125	0.535	0.4025	0.5625
9	4.675	5.135	2.79	0.515	8.36	4.955	3.49	2.91	1.83	5.545	4.71	0	3.565	4.26	3.41	1.295	0.32	0.245	13.475	2.84	0.915	0.315	1.81
10	19.975	1.885	1.31	0	12.31	2.15	1.285	0	1.695	2.985	0.16	0.44	1.895	0.53	0	2.015	1.175	0.805	0.605	1.44	0.61	1.65	0.73
11	10.63	6.63	5.92	0.77	5.01	2.16	2.67	6.19	9.13	0	4.1	2.97	5.51	0.89	2.46	1.96	0	0.49	1.85	0	2.64	1.11	0.43
