# Supplementary material for: Interspecific Association and Environmental Interpretation of Dominant Species in Shrub Layer of Pinus massoniana Community on Chinese Islands
Source: Ecol Evol. 2024 Dec 5;14(12):e70647. doi: 10.1002/ece3.70647 (PMC11620846; doi:10.1002/ece3.70647)
Supplement: Supplementary file 1 — Appendices tables [file ECE3-14-e70647-s001.zip › ece370647-sup-0007-AppendixS7.csv]

	Hh	Lr	Ss	Rt	Mp	Sc	Gj	Am	Pa1	Mm	Sh	Lc	Ip	Mp	Ia	Ts	Pa2	En	Sl	Rc	Sg	It	As
1	4.675	9.595	8.565	6.795	1.655	4.5	2.645	6.63	0.6	0.325	15.01	1.115	1.46	1.29	4.34	1.81	0	0.97	2.355	0	1.735	2.825	1.59
2	3.933990713	6.555573559	8.232518264	13.88776191	2.4825	3.554532232	3.573696551	4.441184684	0.27	2.401681694	4.736969535	1.602719714	4.42496403	0.1525	0.818012016	1.170060821	0	3.226322369	0.7375	0.1975	2.320229487	1.178536526	3.166394406
3	4.556269379	8.955340904	4.604120795	5.446841011	5.155089155	5.995388534	4.020675525	6.266768646	3.996495507	3.276	1.617426771	1.214	3.281481081	4.026620799	2.099819801	0.668812305	4.598	0.478	0.87676413	1.622	0.852760577	1.332770979	0.957703693
4	3.429269406	3.25301892	7.485074989	2.976548063	4.340939094	4.120873403	5.35796196	2.664399125	1.372349975	3.7925	2.7325	6.575	1.8079483	4.632043056	4.565	1.749238365	1.719853527	2.597223122	0.61996601	0.5725	0.56	1.39	1.025
5	5.863636364	7.333636364	6.433636364	7.597272727	5.69	4.37	4.925454545	4.48	3.130909091	2.996363636	2.939090909	1.815454545	2.048181818	2.53	2.33	1.467272727	2.240909091	1.659090909	3.065454545	0.274545455	1.127272727	0.354545455	0.959090909
6	10.1675	3.51	5.3425	2.8775	6.425	3.07	2.9	3.87	5.605	1.98	1.0525	5.8275	2.5325	2.6975	1	2.02	1.6425	0.6825	0.945	1.5525	0.825	0.55	0.2975
7	9.68	8.44	6.05	0.86	3.6	3.74	2.285	3.095	5.65	1.405	2.615	5.185	3.43	1.365	1.23	3.105	0.61	0.435	0.925	1.415	1.86	0.965	0.215
8	19.43	6.97	3.703333333	2.813333333	3.706666667	2.583333333	4.693333333	0.093333333	7.203333333	1.056666667	0.116666667	0.593333333	1.5	0.263333333	0	2.293333333	0.146666667	0.393333333	0.093333333	0.453333333	0.486666667	1.463333333	0.846666667
9	18.86	1.655	0.385	0	5.24	2.215	1.285	0.37	1.725	12.2	0	0.57	1.075	0.27	0	3.055	0	2.03	0	4.11	1.375	0.68	0.2
10	8.91	4.73	2.365	4.785	7.835	3.015	3.49	0.595	3.105	3.885	1.285	3.55	2.57	0.81	0	3.28	0	0.65	0	4.85	2.45	2.615	1.05
11	5.39	0.93	3.1	0	6.02	4.06	0	1.04	1.34	2.4	0	4.42	1.21	0.44	0.37	0.82	0	2.04	0	5.72	0	0.99	0
