# Supplementary material for: Interspecific Association and Environmental Interpretation of Dominant Species in Shrub Layer of Pinus massoniana Community on Chinese Islands
Source: Ecol Evol. 2024 Dec 5;14(12):e70647. doi: 10.1002/ece3.70647 (PMC11620846; doi:10.1002/ece3.70647)
Supplement: Supplementary file 1 — Appendices tables [file ECE3-14-e70647-s001.zip › ece370647-sup-0008-AppendixS8.csv]

	Hh	Lr	Ss	Rt	Mp	Sc	Gj	Am	Pa1	Mm	Sh	Lc	Ip	Mp	Ia	Ts	Pa2	En	Sl	Rc	Sg	It	As
1	0	4.86	8.92	20.55	2.29	5.31	13.26	7.74	0	6.42	0	0	1.64	0	1.7	0	5.98	0	0	0	4.14	0	0
2	15.16353881	4.166037839	5.215149978	1.713096125	7.151878188	3.621746805	6.470923921	1.733798249	3.11469995	1.095	0	0.57	2.495896599	3.419086113	0	2.278476731	3.439707055	0.984446244	0.42493202	1.25	0.74	0.415	0
3	7.64	5.0475	3.3025	1.755	5.0375	4.8	2.86	2.96	3.7925	4.0275	0.37	2.4025	1.3775	3.11	2.3	1.95	0.9425	0.6275	0.07	2.0375	1.1775	0.94	0.325
4	8.57875	4.495	4.05625	3.06	5.36	3.145	3.73375	1.465	5.43125	5.91375	1.1125	4.0325	2.08125	1.79625	0.76125	2.92625	0.1525	1.62875	0.33875	2.79	1.38	1.35	0.70125
5	4.31	11.48	6.772	5.748	3.038	4.166	3.812	5.128	3.724	0.736	4.352	6.426	2.66	3.692	1.032	0.698	1.508	1.454	5.762	0.468	0.212	0	1.28
6	15.3975	3.11	3.9525	0	8.1725	3.145	1.955	1.4675	2.0825	3.63	2.5675	0.6425	2.2575	3.21	4.995	2.405	0.27	1.2925	0.6275	1.8425	0.5125	2.06	0.6275
7	10.23142857	5.34	4.574285714	2.485714286	5.504285714	3.438571429	2.725714286	3.734285714	2.918571429	2.198571429	1.47	2.925714286	3.242857143	1.542857143	0.677142857	1.428571429	3.528571429	1.245714286	1.652857143	0.661428571	1.434285714	0.644285714	2.44
8	0.285673449	12.10335226	7.330301988	13.32710253	1.997722886	6.953471334	5.031688813	8.386921615	2.366238768	0	2.178566928	0.59	2.078702703	3.381551998	1.919549503	0.657030763	0	0.635	1.356910325	0	0.891901443	2.271927447	1.649259233
9	3.215	4.555	9.765	15.43	4.19	5.86	5.5	5.24	4.625	4.23	0.38	0.545	1.205	0.2	3.845	1.04	4.805	1.635	0	0.47	1.16	0	0.19
10	1.61	5.68	5.465	7.02	8.375	4.02	3.47	6.97	0.875	2.775	16.335	1.115	2.57	0.55	6.5	1.93	0.985	2.06	0	0	1.37	0.47	0.79
11	3.611987618	9.387431413	11.71669102	16.64034921	0	3.906042976	4.541595401	4.534912912	0.186666667	1.202242258	7.39595938	2.136959618	3.74995204	0.86	0.590682688	1.103414428	0	3.575096492	1.57	0	2.140305982	2.988048701	1.261859207
